# Supplementary material for: 1-Bromo-2,7-di-tert-butyl­pyrene
Source: Acta Crystallogr Sect E Struct Rep Online. 2009 Dec 19;66(Pt 1):o216. doi: 10.1107/S1600536809054257 (PMC2980252; doi:10.1107/S1600536809054257)
Supplement: Supplementary file 1 [file e-66-0o216-sup1.cif]

##############################################################################
###                                                                        ###
###        Electronic paper (Acta Crystallographica Section E)             ###
###                                                                        ###
##############################################################################
#                                                                            #
# This CIF contains the data in a paper accepted for publication in Acta     #
# Crystallographica Section E. It conforms to the requirements of Notes      #
# for Authors for Section E, and has been peer reviewed under the auspices   #
# of the IUCr Commission on Journals.                                        #
#                                                                            #
# Full details of the Crystallographic Information File format               #
# are given in the paper "The Crystallographic Information File (CIF):       #
# a New Standard Archive File for Crystallography" by S. R. Hall, F. H.      #
# Allen and I. D. Brown [Acta Cryst. (1991), A47, 655-685].                  #
#                                                                            #
# The current version of the core CIF dictionary is obtainable from          #
# ftp://ftp.iucr.org/pub/cif_core.dic. The current version number is 2.4.    #
#                                                                            #
# Software is freely available for graphical display of the structure(s) in  #
# this CIF.  For information consult the CIF home page http://www.iucr.org/  #
# cif/home.html                                                              #
#                                                                            #
# This file may be used for bona fide research purposes within the           #
# scientific community so long as proper attribution is given to the journal # 
# article from which it was obtained.                                        #
#                                                                            #
##############################################################################
                                             
data_global
_audit_creation_method     'form.cif (version 2.0)'
_journal_data_validation_number     ?
_journal_date_recd_electronic     2009-12-07
_journal_date_accepted     2009-12-16
_journal_name_full     'Acta Crystallographica, Section E'
_journal_year     2010
_journal_volume     66
_journal_issue      1
_journal_page_first     o216
_journal_page_last     o216
_journal_paper_category     QO
_journal_coeditor_code     CV2677
_publ_contact_author_name     'GuangMing, Xia'
_publ_contact_author_address
;
School of Chemistry and Chemical Engineering,
University of Jinan
Ji'nan 270022
People's Republic of China
;
_publ_contact_author_email     'chm_xiagm@ujn.edu.cn'
_publ_contact_author_fax     '86 0531 82767937'
_publ_contact_author_phone     '86 0531 82767937'
_publ_section_title
;
1-Bromo-2,7-di-<i>tert</i>-butylpyrene
;
loop_
    _publ_author_name
    _publ_author_footnote
    _publ_author_address
    'Xia, Guang-Ming' .
;
School of Chemistry and Chemical Engineering,
University of Jinan
Ji'nan 250022
People's Republic of China
;
    'Liu, Zhi-Qiang' .
;
State Key Laboratory of Crystal Materials
Shandong University
Jinan 250100
Shandong Province
People's Republic of China
;
    'Lu, Ping' .
;
School of Chemistry and Chemical Engineering,
University of Jinan
Ji'nan 250022
People's Republic of China
;
    'Sun, Guo-Xin' .
;
School of Chemistry and Chemical Engineering,
University of Jinan
Ji'nan 250022
People's Republic of China
;
    'Chen, Hong-Yu' .
;
School of Chemistry and Chemical Engineering,
TaiShan Medical University
Tai'an 271016
People's Republic of China
;
data_I
_audit_creation_method     SHELXL-97
_chemical_name_systematic
;
1-Bromo-2,7-di-<i>tert</i>-butylpyrene
;
_chemical_name_common     ?
_chemical_formula_moiety     'C24 H25 Br'
_chemical_formula_sum     'C24 H25 Br'
_chemical_formula_iupac     'C24 H25 Br'
_chemical_formula_weight     393.35
_chemical_melting_point     ?
_symmetry_cell_setting     orthorhombic
_symmetry_space_group_name_H-M     'P c a 21'
_symmetry_space_group_name_Hall     'P 2c -2ac'
loop_
    _symmetry_equiv_pos_as_xyz
    'x, y, z'
    '-x, -y, z+1/2'
    'x+1/2, -y, z'
    '-x+1/2, y, z+1/2'
_cell_length_a     21.4678(4)
_cell_length_b     14.5221(2)
_cell_length_c     6.24360(10)
_cell_angle_alpha     90.00
_cell_angle_beta     90.00
_cell_angle_gamma     90.00
_cell_volume     1946.49(5)
_cell_formula_units_Z     4
_cell_measurement_reflns_used     3661
_cell_measurement_theta_min     2.8052
_cell_measurement_theta_max     21.2695
_cell_measurement_temperature     293(2)
_exptl_crystal_description     prism
_exptl_crystal_colour     colourless
_exptl_crystal_size_max     0.315
_exptl_crystal_size_mid     0.212
_exptl_crystal_size_min     0.133
_exptl_crystal_density_diffrn     1.342
_exptl_crystal_density_meas     ?
_exptl_crystal_density_method     'not measured'
_exptl_crystal_F_000     816
_exptl_absorpt_coefficient_mu     2.115
_exptl_absorpt_correction_type     multi-scan
_exptl_absorpt_process_details     '(APEX2; Bruker, 2005)'
_exptl_absorpt_correction_T_min     0.643
_exptl_absorpt_correction_T_max     0.651
_exptl_special_details
;
;
_diffrn_ambient_temperature     293(2)
_diffrn_radiation_type     MoK\a
_diffrn_radiation_wavelength     0.71073
_diffrn_radiation_source     'fine-focus sealed tube'
_diffrn_radiation_monochromator     graphite
_diffrn_measurement_device_type
                                'Bruker APEXII CCD area-detector diffractometer'
_diffrn_measurement_method     '\f and \w scans'
_diffrn_detector_area_resol_mean     ?
_diffrn_reflns_number     15786
_diffrn_reflns_av_R_equivalents     0.0373
_diffrn_reflns_av_sigmaI/netI     0.0569
_diffrn_reflns_theta_min     1.69
_diffrn_reflns_theta_max     27.49
_diffrn_reflns_theta_full     27.49
_diffrn_measured_fraction_theta_max     0.996
_diffrn_measured_fraction_theta_full     0.996
_diffrn_reflns_limit_h_min     -25
_diffrn_reflns_limit_h_max     27
_diffrn_reflns_limit_k_min     -18
_diffrn_reflns_limit_k_max     18
_diffrn_reflns_limit_l_min     -8
_diffrn_reflns_limit_l_max     8
_diffrn_standards_number     0
_diffrn_standards_interval_count     ?
_diffrn_standards_interval_time     ?
_diffrn_standards_decay_%     1
_refine_special_details
;
Refinement of <i>F</i>^2^ against ALL reflections. The weighted <i>R</i>-factor
<i>wR</i> and goodness of fit <i>S</i> are based on <i>F</i>^2^, conventional
<i>R</i>-factors <i>R</i> are based on <i>F</i>, with <i>F</i> set to zero for
negative <i>F</i>^2^. The threshold expression of <i>F</i>^2^ >
\s(<i>F</i>^2^) is used only for calculating <i>R</i>-factors(gt) <i>etc</i>.
and is not relevant to the choice of reflections for refinement.
<i>R</i>-factors based on <i>F</i>^2^ are statistically about twice as large
as those based on <i>F</i>, and <i>R</i>- factors based on ALL data will be
even larger.
;
_reflns_number_total     4402
_reflns_number_gt     2741
_reflns_threshold_expression     I>2sigma(I)
_refine_ls_structure_factor_coef     Fsqd
_refine_ls_matrix_type     full
_refine_ls_R_factor_all     0.1336
_refine_ls_R_factor_gt     0.0901
_refine_ls_wR_factor_gt     0.2401
_refine_ls_wR_factor_ref     0.2808
_refine_ls_goodness_of_fit_ref     1.002
_refine_ls_restrained_S_all     1.000
_refine_ls_number_reflns     4402
_refine_ls_number_parameters     263
_refine_ls_number_restraints     67
_refine_ls_hydrogen_treatment     constr
_refine_ls_weighting_scheme     calc
_refine_ls_weighting_details
                 'calc w=1/[\s^2^(Fo^2^)+(0.1998P)^2^] where P=(Fo^2^+2Fc^2^)/3'
_atom_sites_solution_hydrogens     geom
_atom_sites_solution_primary     direct
_atom_sites_solution_secondary     difmap
_refine_ls_shift/su_max     0.000
_refine_ls_shift/su_mean     0.000
_refine_diff_density_max     1.008
_refine_diff_density_min     -0.839
_refine_ls_extinction_method     none
_refine_ls_extinction_coef     ?
_refine_ls_abs_structure_details     'Flack (1983), 1930 Friedel pairs'
_refine_ls_abs_structure_Flack     0.05(3)
loop_
    _atom_type_symbol
    _atom_type_description
    _atom_type_scat_dispersion_real
    _atom_type_scat_dispersion_imag
    _atom_type_scat_source
    'C' 'C' 0.0033 0.0016
                         'International Tables Vol C Tables 4.2.6.8 and 6.1.1.4'
    'H' 'H' 0.0000 0.0000
                         'International Tables Vol C Tables 4.2.6.8 and 6.1.1.4'
    'Br' 'Br' -0.2901 2.4595
                         'International Tables Vol C Tables 4.2.6.8 and 6.1.1.4'
_computing_data_collection     'APEX2 (Bruker, 2005)'
_computing_cell_refinement     'SAINT (Bruker, 2005)'
_computing_data_reduction     'SAINT (Bruker, 2005)'
_computing_structure_solution     'SIR97 (Altomare <i>et al.</i>,  1999)'
_computing_structure_refinement     'SHELXL97 (Sheldrick, 2008)'
_computing_molecular_graphics     'SHELXTL (Sheldrick, 2008)'
_computing_publication_material     'WinGX (Farrugia, 1999)'
loop_
    _atom_site_type_symbol
    _atom_site_label
    _atom_site_fract_x
    _atom_site_fract_y
    _atom_site_fract_z
    _atom_site_U_iso_or_equiv
    _atom_site_adp_type
    _atom_site_calc_flag
    _atom_site_refinement_flags
    _atom_site_occupancy
    _atom_site_disorder_assembly
    _atom_site_disorder_group
    Br Br1 0.70576(5) 0.22447(6) 0.7036(4) 0.0927(5) Uani d . 1 . .
    C C1 0.5691(4) 0.0248(5) 0.2951(17) 0.080(2) Uani d . 1 . .
    H H1A 0.5861 0.0122 0.1559 0.119 Uiso calc R 1 . .
    H H1B 0.5318 0.0605 0.2802 0.119 Uiso calc R 1 . .
    H H1C 0.5596 -0.0322 0.3659 0.119 Uiso calc R 1 . .
    C C2 0.5941(4) 0.0721(5) 0.6628(15) 0.078(2) Uani d . 1 . .
    H H2A 0.5854 0.0088 0.6960 0.116 Uiso calc R 1 . .
    H H2B 0.5568 0.1078 0.6790 0.116 Uiso calc R 1 . .
    H H2C 0.6255 0.0950 0.7583 0.116 Uiso calc R 1 . .
    C C3 0.6796(4) 0.0348(5) 0.386(2) 0.090(3) Uani d . 1 . .
    H H3A 0.7120 0.0690 0.4560 0.134 Uiso calc R 1 . .
    H H3B 0.6872 0.0342 0.2340 0.134 Uiso calc R 1 . .
    H H3C 0.6793 -0.0273 0.4385 0.134 Uiso calc R 1 . .
    C C4 0.6175(3) 0.0794(4) 0.4297(12) 0.0541(16) Uani d . 1 . .
    C C5 0.6193(3) 0.1826(4) 0.3626(10) 0.0430(13) Uani d . 1 . .
    C C6 0.6535(3) 0.2502(4) 0.4644(11) 0.0481(15) Uani d . 1 . .
    C C7 0.6560(3) 0.3424(4) 0.3944(11) 0.0445(13) Uani d . 1 . .
    C C8 0.5863(3) 0.2102(4) 0.1850(14) 0.0542(16) Uani d . 1 . .
    H H8 0.5632 0.1657 0.1131 0.065 Uiso calc R 1 . .
    C C9 0.5847(3) 0.2997(4) 0.1046(11) 0.0470(14) Uani d . 1 . .
    C C10 0.6206(2) 0.3676(4) 0.2096(10) 0.0412(12) Uani d . 1 . .
    C C11 0.6917(3) 0.4127(5) 0.4975(12) 0.0518(16) Uani d . 1 . .
    H H11 0.7152 0.3976 0.6177 0.062 Uiso calc R 1 . .
    C C12 0.6924(3) 0.5025(5) 0.4239(12) 0.0534(16) Uani d . 1 . .
    H H12 0.7152 0.5471 0.4967 0.064 Uiso calc R 1 . .
    C C13 0.6581(3) 0.5270(4) 0.2360(11) 0.0444(13) Uani d . 1 . .
    C C14 0.6213(3) 0.4595(4) 0.1356(9) 0.0412(12) Uani d . 1 . .
    C C15 0.5488(4) 0.3282(5) -0.0776(13) 0.070(2) Uani d . 1 . .
    H H15 0.5243 0.2850 -0.1480 0.084 Uiso calc R 1 . .
    C C16 0.5495(4) 0.4147(5) -0.1491(14) 0.068(2) Uani d . 1 . .
    H H16 0.5260 0.4293 -0.2696 0.081 Uiso calc R 1 . .
    C C17 0.5850(3) 0.4861(5) -0.0475(11) 0.0513(15) Uani d . 1 . .
    C C18 0.5874(3) 0.5748(4) -0.1191(11) 0.0519(15) Uani d . 1 . .
    H H18 0.5638 0.5904 -0.2386 0.062 Uiso calc R 1 . .
    C C19 0.6590(3) 0.6164(4) 0.1567(11) 0.0503(14) Uani d . 1 . .
    H H19 0.6840 0.6599 0.2244 0.060 Uiso calc R 1 . .
    C C20 0.6236(3) 0.6438(4) -0.0222(11) 0.0502(15) Uani d . 1 A .
    C C21 0.6244(3) 0.7430(5) -0.1038(9) 0.0588(18) Uani d D 1 . .
    C C22 0.6781(6) 0.7999(9) -0.009(3) 0.067(5) Uani d PDU 0.59(3) A 1
    H H22A 0.6705 0.8107 0.1400 0.100 Uiso calc PR 0.59(3) A 1
    H H22B 0.6809 0.8577 -0.0832 0.100 Uiso calc PR 0.59(3) A 1
    H H22C 0.7165 0.7667 -0.0261 0.100 Uiso calc PR 0.59(3) A 1
    C C23 0.5639(5) 0.7879(9) -0.031(3) 0.064(4) Uani d PDU 0.59(3) A 1
    H H23A 0.5298 0.7466 -0.0558 0.096 Uiso calc PR 0.59(3) A 1
    H H23B 0.5573 0.8438 -0.1096 0.096 Uiso calc PR 0.59(3) A 1
    H H23C 0.5664 0.8017 0.1194 0.096 Uiso calc PR 0.59(3) A 1
    C C24 0.6287(9) 0.7500(11) -0.3457(14) 0.073(5) Uani d PDU 0.59(3) A 1
    H H24A 0.6656 0.7191 -0.3942 0.109 Uiso calc PR 0.59(3) A 1
    H H24B 0.6305 0.8137 -0.3868 0.109 Uiso calc PR 0.59(3) A 1
    H H24C 0.5927 0.7218 -0.4092 0.109 Uiso calc PR 0.59(3) A 1
    C C22' 0.6879(9) 0.790(3) -0.103(6) 0.20(3) Uani d PDU 0.41(3) A 2
    H H22D 0.7175 0.7511 -0.0305 0.299 Uiso calc PR 0.41(3) A 2
    H H22E 0.6850 0.8477 -0.0300 0.299 Uiso calc PR 0.41(3) A 2
    H H22F 0.7014 0.7997 -0.2477 0.299 Uiso calc PR 0.41(3) A 2
    C C23' 0.5813(12) 0.7978(15) 0.043(3) 0.070(7) Uani d PDU 0.41(3) A 2
    H H23D 0.5419 0.7669 0.0541 0.106 Uiso calc PR 0.41(3) A 2
    H H23E 0.5751 0.8583 -0.0149 0.106 Uiso calc PR 0.41(3) A 2
    H H23F 0.5998 0.8025 0.1828 0.106 Uiso calc PR 0.41(3) A 2
    C C24' 0.5979(14) 0.7505(15) -0.331(2) 0.073(7) Uani d PDU 0.41(3) A 2
    H H24D 0.6186 0.7072 -0.4224 0.110 Uiso calc PR 0.41(3) A 2
    H H24E 0.6044 0.8118 -0.3841 0.110 Uiso calc PR 0.41(3) A 2
    H H24F 0.5541 0.7374 -0.3280 0.110 Uiso calc PR 0.41(3) A 2
loop_
    _atom_site_aniso_label
    _atom_site_aniso_U_11
    _atom_site_aniso_U_22
    _atom_site_aniso_U_33
    _atom_site_aniso_U_12
    _atom_site_aniso_U_13
    _atom_site_aniso_U_23
    Br1 0.1018(8) 0.0731(6) 0.1033(8) -0.0084(4) -0.0434(7) 0.0225(5)
    C1 0.100(6) 0.045(4) 0.094(6) -0.017(4) -0.011(5) -0.001(4)
    C2 0.104(6) 0.059(4) 0.070(5) -0.016(4) 0.009(5) 0.023(4)
    C3 0.070(5) 0.044(4) 0.155(10) 0.013(4) 0.019(6) 0.014(5)
    C4 0.062(4) 0.038(3) 0.062(4) -0.003(3) 0.006(3) 0.007(3)
    C5 0.047(3) 0.043(3) 0.039(3) -0.005(2) 0.002(3) 0.005(2)
    C6 0.052(3) 0.042(3) 0.050(4) 0.006(3) -0.012(3) 0.006(3)
    C7 0.045(3) 0.039(3) 0.049(3) 0.006(2) -0.002(3) 0.007(3)
    C8 0.070(4) 0.039(3) 0.054(4) -0.008(3) 0.009(4) 0.005(3)
    C9 0.054(3) 0.042(3) 0.045(3) 0.000(3) -0.009(3) -0.002(3)
    C10 0.042(3) 0.041(3) 0.041(3) 0.007(2) -0.002(2) -0.005(3)
    C11 0.063(4) 0.042(3) 0.051(4) -0.002(3) -0.022(3) 0.004(3)
    C12 0.065(4) 0.043(3) 0.053(4) 0.001(3) -0.013(3) -0.003(3)
    C13 0.045(3) 0.039(3) 0.049(3) 0.007(2) -0.002(3) -0.005(3)
    C14 0.046(3) 0.043(3) 0.035(3) 0.006(2) 0.004(2) 0.000(2)
    C15 0.100(6) 0.061(4) 0.050(4) -0.018(4) -0.027(4) -0.002(4)
    C16 0.081(5) 0.059(4) 0.062(4) -0.008(4) -0.032(4) 0.004(3)
    C17 0.054(4) 0.056(4) 0.045(3) 0.004(3) -0.006(3) 0.002(3)
    C18 0.056(4) 0.050(4) 0.050(4) 0.009(3) -0.006(3) 0.010(3)
    C19 0.057(3) 0.037(3) 0.057(4) 0.002(2) 0.006(3) 0.001(3)
    C20 0.055(4) 0.048(3) 0.048(4) 0.011(3) 0.011(3) 0.003(3)
    C21 0.074(5) 0.037(3) 0.065(5) 0.006(3) 0.009(4) 0.002(3)
    C22 0.067(6) 0.060(6) 0.073(6) -0.006(4) -0.002(4) 0.007(4)
    C23 0.061(5) 0.061(5) 0.070(6) 0.003(4) -0.005(4) 0.003(4)
    C24 0.079(6) 0.069(6) 0.071(6) -0.007(4) 0.009(4) 0.002(4)
    C22' 0.20(3) 0.20(3) 0.20(3) 0.000(5) 0.000(5) 0.002(5)
    C23' 0.074(8) 0.068(8) 0.070(8) 0.000(5) -0.001(5) 0.000(5)
    C24' 0.077(8) 0.071(7) 0.071(8) -0.001(5) 0.004(5) 0.008(5)
_geom_special_details
;
All e.s.d.'s (except the e.s.d. in the dihedral angle between two l.s. planes)
are estimated using the full covariance matrix. The cell e.s.d.'s are taken
into account individually in the estimation of e.s.d.'s in distances, angles
and torsion angles; correlations between e.s.d.'s in cell parameters are only
used when they are defined by crystal symmetry. An approximate (isotropic)
treatment of cell e.s.d.'s is used for estimating e.s.d.'s involving l.s.
planes.
;
loop_
    _geom_bond_atom_site_label_1
    _geom_bond_atom_site_label_2
    _geom_bond_site_symmetry_2
    _geom_bond_distance
    _geom_bond_publ_flag
    Br1 C6 . 1.905(6) ?
    C1 C4 . 1.553(11) ?
    C1 H1A . 0.9600 ?
    C1 H1B . 0.9600 ?
    C1 H1C . 0.9600 ?
    C2 C4 . 1.543(12) ?
    C2 H2A . 0.9600 ?
    C2 H2B . 0.9600 ?
    C2 H2C . 0.9600 ?
    C3 C4 . 1.509(10) ?
    C3 H3A . 0.9600 ?
    C3 H3B . 0.9600 ?
    C3 H3C . 0.9600 ?
    C4 C5 . 1.556(9) ?
    C5 C8 . 1.376(10) ?
    C5 C6 . 1.382(9) ?
    C6 C7 . 1.409(8) ?
    C7 C11 . 1.430(9) ?
    C7 C10 . 1.430(9) ?
    C8 C9 . 1.394(9) ?
    C8 H8 . 0.9300 ?
    C9 C10 . 1.412(8) ?
    C9 C15 . 1.436(10) ?
    C10 C14 . 1.413(8) ?
    C11 C12 . 1.383(10) ?
    C11 H11 . 0.9300 ?
    C12 C13 . 1.431(10) ?
    C12 H12 . 0.9300 ?
    C13 C19 . 1.390(8) ?
    C13 C14 . 1.407(8) ?
    C14 C17 . 1.437(9) ?
    C15 C16 . 1.333(11) ?
    C15 H15 . 0.9300 ?
    C16 C17 . 1.435(10) ?
    C16 H16 . 0.9300 ?
    C17 C18 . 1.363(9) ?
    C18 C20 . 1.405(10) ?
    C18 H18 . 0.9300 ?
    C19 C20 . 1.409(10) ?
    C19 H19 . 0.9300 ?
    C20 C21 . 1.529(9) ?
    C21 C24 . 1.516(9) ?
    C21 C23 . 1.524(8) ?
    C21 C22' . 1.524(9) ?
    C21 C23' . 1.526(9) ?
    C21 C24' . 1.530(9) ?
    C21 C22 . 1.536(8) ?
    C22 H22A . 0.9600 ?
    C22 H22B . 0.9600 ?
    C22 H22C . 0.9600 ?
    C23 H23A . 0.9600 ?
    C23 H23B . 0.9600 ?
    C23 H23C . 0.9600 ?
    C24 H24A . 0.9600 ?
    C24 H24B . 0.9600 ?
    C24 H24C . 0.9600 ?
    C22' H22D . 0.9600 ?
    C22' H22E . 0.9600 ?
    C22' H22F . 0.9600 ?
    C23' H23D . 0.9600 ?
    C23' H23E . 0.9600 ?
    C23' H23F . 0.9600 ?
    C24' H24D . 0.9600 ?
    C24' H24E . 0.9600 ?
    C24' H24F . 0.9600 ?
loop_
    _geom_angle_atom_site_label_1
    _geom_angle_atom_site_label_2
    _geom_angle_atom_site_label_3
    _geom_angle_site_symmetry_1
    _geom_angle_site_symmetry_3
    _geom_angle
    _geom_angle_publ_flag
    C4 C1 H1A . . 109.5 ?
    C4 C1 H1B . . 109.5 ?
    H1A C1 H1B . . 109.5 ?
    C4 C1 H1C . . 109.5 ?
    H1A C1 H1C . . 109.5 ?
    H1B C1 H1C . . 109.5 ?
    C4 C2 H2A . . 109.5 ?
    C4 C2 H2B . . 109.5 ?
    H2A C2 H2B . . 109.5 ?
    C4 C2 H2C . . 109.5 ?
    H2A C2 H2C . . 109.5 ?
    H2B C2 H2C . . 109.5 ?
    C4 C3 H3A . . 109.5 ?
    C4 C3 H3B . . 109.5 ?
    H3A C3 H3B . . 109.5 ?
    C4 C3 H3C . . 109.5 ?
    H3A C3 H3C . . 109.5 ?
    H3B C3 H3C . . 109.5 ?
    C3 C4 C2 . . 115.5(8) ?
    C3 C4 C1 . . 105.8(7) ?
    C2 C4 C1 . . 104.9(7) ?
    C3 C4 C5 . . 110.0(6) ?
    C2 C4 C5 . . 109.2(6) ?
    C1 C4 C5 . . 111.3(6) ?
    C8 C5 C6 . . 116.0(5) ?
    C8 C5 C4 . . 119.0(5) ?
    C6 C5 C4 . . 125.0(6) ?
    C5 C6 C7 . . 123.6(6) ?
    C5 C6 Br1 . . 122.3(5) ?
    C7 C6 Br1 . . 114.0(5) ?
    C6 C7 C11 . . 124.0(6) ?
    C6 C7 C10 . . 118.2(5) ?
    C11 C7 C10 . . 117.8(5) ?
    C5 C8 C9 . . 125.0(6) ?
    C5 C8 H8 . . 117.5 ?
    C9 C8 H8 . . 117.5 ?
    C8 C9 C10 . . 118.1(6) ?
    C8 C9 C15 . . 124.6(6) ?
    C10 C9 C15 . . 117.3(6) ?
    C9 C10 C14 . . 120.9(5) ?
    C9 C10 C7 . . 119.1(5) ?
    C14 C10 C7 . . 120.0(5) ?
    C12 C11 C7 . . 122.0(6) ?
    C12 C11 H11 . . 119.0 ?
    C7 C11 H11 . . 119.0 ?
    C11 C12 C13 . . 120.1(6) ?
    C11 C12 H12 . . 119.9 ?
    C13 C12 H12 . . 119.9 ?
    C19 C13 C14 . . 120.1(6) ?
    C19 C13 C12 . . 121.1(6) ?
    C14 C13 C12 . . 118.8(5) ?
    C13 C14 C10 . . 121.2(5) ?
    C13 C14 C17 . . 118.1(5) ?
    C10 C14 C17 . . 120.6(5) ?
    C16 C15 C9 . . 122.1(7) ?
    C16 C15 H15 . . 118.9 ?
    C9 C15 H15 . . 118.9 ?
    C15 C16 C17 . . 122.6(7) ?
    C15 C16 H16 . . 118.7 ?
    C17 C16 H16 . . 118.7 ?
    C18 C17 C16 . . 123.9(6) ?
    C18 C17 C14 . . 119.6(6) ?
    C16 C17 C14 . . 116.4(6) ?
    C17 C18 C20 . . 123.6(6) ?
    C17 C18 H18 . . 118.2 ?
    C20 C18 H18 . . 118.2 ?
    C13 C19 C20 . . 122.5(6) ?
    C13 C19 H19 . . 118.7 ?
    C20 C19 H19 . . 118.7 ?
    C18 C20 C19 . . 116.1(6) ?
    C18 C20 C21 . . 122.3(6) ?
    C19 C20 C21 . . 121.6(6) ?
    C24 C21 C23 . . 108.8(6) ?
    C24 C21 C22' . . 85.3(11) ?
    C23 C21 C22' . . 124.9(16) ?
    C24 C21 C23' . . 126.9(11) ?
    C23 C21 C23' . . 23.1(9) ?
    C22' C21 C23' . . 108.0(8) ?
    C24 C21 C20 . . 113.3(8) ?
    C23 C21 C20 . . 107.2(7) ?
    C22' C21 C20 . . 115.3(16) ?
    C23' C21 C20 . . 106.5(10) ?
    C24 C21 C24' . . 25.3(8) ?
    C23 C21 C24' . . 86.0(9) ?
    C22' C21 C24' . . 107.7(8) ?
    C23' C21 C24' . . 107.1(7) ?
    C20 C21 C24' . . 111.8(10) ?
    C24 C21 C22 . . 107.4(6) ?
    C23 C21 C22 . . 107.1(6) ?
    C22' C21 C22 . . 24.1(11) ?
    C23' C21 C22 . . 86.8(11) ?
    C20 C21 C22 . . 112.8(7) ?
    C24' C21 C22 . . 126.5(11) ?
    C21 C22 H22A . . 109.5 ?
    C21 C22 H22B . . 109.5 ?
    C21 C22 H22C . . 109.5 ?
    C21 C23 H23A . . 109.5 ?
    C21 C23 H23B . . 109.5 ?
    C21 C23 H23C . . 109.5 ?
    C21 C24 H24A . . 109.5 ?
    C21 C24 H24B . . 109.5 ?
    C21 C24 H24C . . 109.5 ?
    C21 C22' H22D . . 109.5 ?
    C21 C22' H22E . . 109.5 ?
    H22D C22' H22E . . 109.5 ?
    C21 C22' H22F . . 109.5 ?
    H22D C22' H22F . . 109.5 ?
    H22E C22' H22F . . 109.5 ?
    C21 C23' H23D . . 109.5 ?
    C21 C23' H23E . . 109.5 ?
    H23D C23' H23E . . 109.5 ?
    C21 C23' H23F . . 109.5 ?
    H23D C23' H23F . . 109.5 ?
    H23E C23' H23F . . 109.5 ?
    C21 C24' H24D . . 109.5 ?
    C21 C24' H24E . . 109.5 ?
    H24D C24' H24E . . 109.5 ?
    C21 C24' H24F . . 109.5 ?
    H24D C24' H24F . . 109.5 ?
    H24E C24' H24F . . 109.5 ?
