# Supplementary material for: 1-Bromo-2,7-di-tert-butyl­pyrene
Source: Acta Crystallogr Sect E Struct Rep Online. 2009 Dec 19;66(Pt 1):o216. doi: 10.1107/S1600536809054257 (PMC2980252; doi:10.1107/S1600536809054257)
Supplement: Supplementary file 2 [file e-66-0o216-Isup2.hkl]

# 
# h,k,l, Fc-squared, Fo-squared, sigma(Fo-squared) and status flag 
# 
data_I
_shelx_title ' LIU in Pca2(1)' 
_shelx_refln_list_code          4 
_shelx_F_calc_maximum      193.00 
_exptl_crystal_F_000       816.00 
_reflns_d_resolution_high  0.7699 
 
loop_ 
 _symmetry_equiv_pos_as_xyz 
 'x, y, z' 
 '-x, -y, z+1/2' 
 'x+1/2, -y, z' 
 '-x+1/2, y, z+1/2' 
 
_cell_length_a    21.4678 
_cell_length_b    14.5221 
_cell_length_c     6.2436 
_cell_angle_alpha  90.000 
_cell_angle_beta   90.000 
_cell_angle_gamma  90.000 
 
_shelx_F_squared_multiplier     1.000 
 
loop_ 
 _refln_index_h 
 _refln_index_k 
 _refln_index_l 
 _refln_F_squared_calc 
 _refln_F_squared_meas 
 _refln_F_squared_sigma 
 _refln_observed_status 
   0   0  -8       10.71       -8.93     27.49 o 
   2   0  -8        0.00        4.96     47.54 o 
   4   0  -8       19.47       23.23     21.09 o 
   0   1  -8       17.79       35.95     21.73 o 
   1   1  -8       14.80        6.67     20.76 o 
   2   1  -8        3.17       15.51     25.11 o 
   3   1  -8        2.33        9.38     16.44 o 
   4   1  -8        6.61       16.39     15.99 o 
   0   2  -8       13.97       -6.75     27.86 o 
   1   2  -8        1.87       13.54     20.03 o 
   2   2  -8        3.55       22.19     31.42 o 
   3   2  -8        4.29       -1.05     20.43 o 
   2   0  -7       27.12       47.63     18.40 o 
   4   0  -7       35.37       38.05     16.73 o 
   6   0  -7       25.40       48.09     17.14 o 
   8   0  -7       19.26        4.84     15.72 o 
  10   0  -7        8.66       32.48     28.17 o 
  12   0  -7        3.00        3.25     29.98 o 
  14   0  -7       15.29        8.18     32.17 o 
   1   1  -7       11.19       18.96     11.74 o 
   2   1  -7       12.43       34.57     12.18 o 
   3   1  -7        2.21       18.18     11.69 o 
   4   1  -7        0.65       -3.08     10.99 o 
   5   1  -7       38.75       65.67     12.23 o 
   6   1  -7        8.80       13.28     11.69 o 
   7   1  -7       27.01       33.77     11.70 o 
   8   1  -7        2.17       -2.45     13.02 o 
   9   1  -7       15.18       27.71     12.81 o 
  10   1  -7        5.81       -4.76     18.44 o 
  11   1  -7        3.17      -19.58     19.58 o 
  12   1  -7        1.48      -20.23     20.23 o 
  13   1  -7        4.75       -3.36     21.74 o 
   1   2  -7       12.47        0.42     11.74 o 
   2   2  -7       19.33        6.26     12.62 o 
   3   2  -7       12.65       16.46     12.90 o 
   4   2  -7       42.62       49.02     14.20 o 
   5   2  -7        5.55       29.28     13.86 o 
   6   2  -7       62.43       84.79     15.03 o 
   7   2  -7        0.14        2.29     13.90 o 
   8   2  -7       16.24        1.65     14.30 o 
   9   2  -7       20.89       27.43     18.97 o 
  10   2  -7       39.10      -18.94     18.94 o 
  11   2  -7       13.22        6.99     20.23 o 
  12   2  -7        2.24      -20.40     20.40 o 
  13   2  -7       22.01       26.93     22.20 o 
   1   3  -7        8.32       -2.45     16.74 o 
   2   3  -7        2.93      -16.44     16.44 o 
   3   3  -7       27.89       60.44     17.43 o 
   4   3  -7        7.46       40.43     18.10 o 
   5   3  -7       42.06       46.27     17.48 o 
   6   3  -7       28.05       19.09     14.59 o 
   7   3  -7       15.35       34.80     15.06 o 
   8   3  -7        2.35       12.23     15.02 o 
   9   3  -7       36.35       13.65     19.12 o 
  10   3  -7        1.53       21.32     19.63 o 
  11   3  -7       43.21       38.30     19.36 o 
  12   3  -7       13.73       17.39     21.19 o 
  13   3  -7        6.89       22.42     21.11 o 
   1   4  -7        2.40       -0.12     15.27 o 
   2   4  -7        5.47       24.50     18.55 o 
   3   4  -7        1.18      -17.17     17.17 o 
   4   4  -7       23.63       34.29     22.64 o 
   5   4  -7        3.93        6.65     16.82 o 
   6   4  -7       43.86       67.64     22.43 o 
   7   4  -7        7.04       18.82     26.52 o 
   8   4  -7       36.57        3.07     40.13 o 
   9   4  -7       15.16      -23.18     26.74 o 
  10   4  -7        1.59       27.42     28.36 o 
  11   4  -7       13.28       -8.75     27.11 o 
  12   4  -7       21.87       47.10     31.61 o 
   1   5  -7       48.35       29.91     18.04 o 
   2   5  -7       27.55       27.23     18.43 o 
   3   5  -7       44.74       77.30     19.51 o 
   4   5  -7       24.83       47.57     17.80 o 
   5   5  -7       16.07       16.70     18.83 o 
   6   5  -7       31.43       34.71     18.81 o 
   7   5  -7       27.68       14.85     42.01 o 
   8   5  -7        8.06      -16.09     16.09 o 
   9   5  -7       58.27       96.70     30.30 o 
  10   5  -7       46.78       48.91     26.24 o 
  11   5  -7       27.65       47.10     30.23 o 
   1   6  -7       22.41       34.99     29.14 o 
   2   6  -7       65.20       53.27     18.13 o 
   3   6  -7       21.80       19.19     18.75 o 
   4   6  -7       13.52       32.16     20.68 o 
   5   6  -7       83.21      126.53     23.52 o 
   6   6  -7       11.75       20.10     15.56 o 
   7   6  -7       38.99       31.03     15.30 o 
   8   6  -7        7.21        2.21     17.38 o 
   9   6  -7        8.69      -15.43     18.39 o 
  10   6  -7        9.60       38.85     19.12 o 
   1   7  -7        6.33      -13.35     18.42 o 
   2   7  -7       19.80       19.56     19.21 o 
   3   7  -7        4.46       -7.53     18.48 o 
   4   7  -7       83.58      108.60     21.12 o 
   5   7  -7        0.91      -12.21     18.97 o 
   6   7  -7       14.36       24.30     21.08 o 
   7   7  -7       15.46       16.27     13.75 o 
   8   7  -7        6.73        2.94     13.34 o 
   9   7  -7        2.40        4.08     16.63 o 
   1   8  -7        4.49       10.01     19.41 o 
   2   8  -7        7.32       22.44     23.92 o 
   3   8  -7       45.89       53.67     19.22 o 
   4   8  -7       21.58        7.80     31.67 o 
   5   8  -7       25.28       49.45     21.11 o 
   6   8  -7       20.48       11.03     16.37 o 
   7   8  -7        2.76        4.84     14.14 o 
   1   9  -7       13.56       23.21     20.24 o 
   2   9  -7       13.42       26.11     38.23 o 
   3   9  -7       18.65        5.36     23.11 o 
   4   9  -7       25.08       20.29     28.11 o 
   0   0  -6      108.26      137.24     22.43 o 
   2   0  -6      100.39      122.35     35.79 o 
   4   0  -6       11.41        5.64     28.83 o 
   6   0  -6       40.01       55.57     29.33 o 
   8   0  -6       32.57       51.91     22.11 o 
  10   0  -6       83.75      116.25     26.55 o 
  12   0  -6       93.53      111.07     28.67 o 
  14   0  -6       24.07       19.11     26.99 o 
  16   0  -6        2.17       10.12     28.73 o 
  18   0  -6       11.07       -2.25     27.55 o 
   0   1  -6       22.10       14.59     12.92 o 
   1   1  -6      143.67      179.70     11.97 o 
   2   1  -6        4.63        6.40      9.11 o 
   3   1  -6       55.21       60.36     11.79 o 
   4   1  -6        3.08        7.71      9.28 o 
   5   1  -6       32.60       24.28      9.56 o 
   6   1  -6        5.47       -8.44     10.62 o 
   7   1  -6       35.91       34.93     14.88 o 
   8   1  -6       12.13        4.55     14.99 o 
   9   1  -6       25.02       72.53     18.74 o 
  10   1  -6       30.22       61.42     17.17 o 
  11   1  -6      147.98      173.06     20.75 o 
  12   1  -6       23.90       36.09     18.14 o 
  13   1  -6       77.29       71.56     19.56 o 
  14   1  -6        3.16       -1.30     17.80 o 
  15   1  -6       36.85       36.46     20.61 o 
  16   1  -6       34.02       33.77     45.19 o 
  17   1  -6        5.37       20.40     21.26 o 
  18   1  -6        4.03      -19.84     19.84 o 
   0   2  -6      250.82      291.19     20.29 o 
   1   2  -6       22.45       17.91      8.85 o 
   2   2  -6       90.49      100.45     10.79 o 
   3   2  -6       12.36       17.10      9.27 o 
   4   2  -6        5.29       -9.23      9.23 o 
   5   2  -6       16.07        3.01      9.23 o 
   6   2  -6       14.64       18.02     10.72 o 
   7   2  -6        9.19        5.31     11.12 o 
   8   2  -6       10.04       40.45     15.72 o 
   9   2  -6       77.05       82.03     16.16 o 
  10   2  -6      196.03      188.24     20.34 o 
  11   2  -6        7.93       24.94     16.89 o 
  12   2  -6      101.63       91.12     19.63 o 
  13   2  -6        1.64        3.34     20.08 o 
  14   2  -6       28.56       23.66     31.20 o 
  15   2  -6       35.24       30.88     20.82 o 
  16   2  -6       47.45       24.94     20.76 o 
  17   2  -6       16.93       14.46     23.67 o 
  18   2  -6        9.95       38.96     22.47 o 
   0   3  -6       51.19       69.76     15.12 o 
   1   3  -6       81.89      110.23     11.19 o 
   2   3  -6        6.63        9.94      8.99 o 
   3   3  -6       27.28       29.94      8.80 o 
   4   3  -6        5.63       14.08     11.04 o 
   5   3  -6       19.18       15.02     11.95 o 
   6   3  -6       47.22       23.57     18.74 o 
   7   3  -6       37.70       31.40     14.24 o 
   8   3  -6        9.67       22.38     15.31 o 
   9   3  -6      203.67      236.72     16.90 o 
  10   3  -6       16.64       19.34     16.59 o 
  11   3  -6       76.91      104.33     17.66 o 
  12   3  -6       15.16        7.38     16.31 o 
  13   3  -6       33.17        9.25     24.33 o 
  14   3  -6        5.95      -11.63     19.03 o 
  15   3  -6       39.62       29.65     20.28 o 
  16   3  -6        5.38        0.50     19.56 o 
  17   3  -6       28.80       23.45     22.12 o 
  18   3  -6        8.39       10.89     28.02 o 
   0   4  -6       17.95       21.74     20.24 o 
   1   4  -6      152.06      131.43     20.36 o 
   2   4  -6       82.80      106.33     14.99 o 
   3   4  -6       22.75       34.09     13.81 o 
   4   4  -6       83.11       74.28     12.02 o 
   5   4  -6       20.44        7.79     12.16 o 
   6   4  -6       61.21       62.48     18.15 o 
   7   4  -6       21.99       46.44     15.27 o 
   8   4  -6       38.23       41.99     12.90 o 
   9   4  -6       17.29       40.38     13.71 o 
  10   4  -6       52.61       63.93     14.13 o 
  11   4  -6       33.34       31.98     12.85 o 
  12   4  -6       58.80       78.79     17.81 o 
  13   4  -6       38.55       67.49     19.77 o 
  14   4  -6       22.37       -4.84     29.89 o 
  15   4  -6        5.01        1.90     20.13 o 
  16   4  -6       22.97       16.93     20.13 o 
  17   4  -6        3.17       -2.06     21.47 o 
   0   5  -6      686.18      693.81     51.47 o 
   1   5  -6       87.45       72.85     16.23 o 
   2   5  -6       26.66       13.14     12.82 o 
   3   5  -6      246.11      263.93     21.31 o 
   4   5  -6       26.43       26.61     14.29 o 
   5   5  -6      113.40      131.92     21.83 o 
   6   5  -6       27.05       25.99     23.42 o 
   7   5  -6      100.41      107.25     25.49 o 
   8   5  -6       37.10       83.75     23.08 o 
   9   5  -6       85.66      101.14     17.16 o 
  10   5  -6      106.93      113.68     18.08 o 
  11   5  -6       26.24       35.18     17.33 o 
  12   5  -6       22.28       23.23     14.25 o 
  13   5  -6       19.77       -3.93     14.97 o 
  14   5  -6        7.38       -3.75     30.26 o 
  15   5  -6       14.86        0.36     20.82 o 
  16   5  -6        2.94       31.80     22.19 o 
  17   5  -6       10.35        0.92     20.52 o 
   0   6  -6      113.53      117.44     24.49 o 
   1   6  -6      259.00      245.87     42.76 o 
   2   6  -6        1.44       -9.96     11.84 o 
   3   6  -6       49.54       15.85     12.47 o 
   4   6  -6       30.15       26.50     12.24 o 
   5   6  -6      143.39      108.46     14.69 o 
   6   6  -6       41.75       25.42     24.55 o 
   7   6  -6       35.98        5.25     22.99 o 
   8   6  -6       84.83       80.45     17.38 o 
   9   6  -6       60.89       86.18     16.85 o 
  10   6  -6       69.34       61.08     17.07 o 
  11   6  -6       70.93       71.13     17.14 o 
  12   6  -6        8.99       18.81     16.45 o 
  13   6  -6       13.69       -4.90     19.18 o 
  14   6  -6        4.15      -15.77     18.97 o 
  15   6  -6       27.09       45.23     31.23 o 
  16   6  -6       16.94      -29.73     29.73 o 
   0   7  -6       33.66       66.09     24.11 o 
   1   7  -6       21.88       20.13     12.82 o 
   2   7  -6       46.18       45.30     13.13 o 
   3   7  -6        2.74      -12.29     12.29 o 
   4   7  -6        1.83        5.11     12.89 o 
   5   7  -6       68.06       54.38     17.78 o 
   6   7  -6       67.72       45.09     18.00 o 
   7   7  -6        0.20       -5.39     13.06 o 
   8   7  -6       15.33       40.10     17.11 o 
   9   7  -6       18.73       49.17     18.18 o 
  10   7  -6       35.58       28.46     17.35 o 
  11   7  -6       11.69       -3.25     17.67 o 
  12   7  -6       19.23        6.58     27.74 o 
  13   7  -6        7.59        0.72     27.42 o 
  14   7  -6       34.99       40.24     20.64 o 
  15   7  -6        2.07       30.44     23.49 o 
   0   8  -6       14.77        8.68     22.74 o 
   1   8  -6       52.15       62.64     20.32 o 
   2   8  -6       20.88       18.13     13.32 o 
   3   8  -6       22.91       29.09     12.90 o 
   4   8  -6       15.76       11.18     13.33 o 
   5   8  -6        7.34      -13.05     14.36 o 
   6   8  -6        4.27       -6.05     17.55 o 
   7   8  -6       13.63       18.23     14.37 o 
   8   8  -6       12.28       12.60     14.48 o 
   9   8  -6       78.89      108.79     18.50 o 
  10   8  -6       38.11       43.47     23.35 o 
  11   8  -6       10.77       36.87     15.64 o 
  12   8  -6       39.70       34.04     20.86 o 
  13   8  -6        7.21       -3.66     16.44 o 
  14   8  -6        4.16      -14.26     19.84 o 
   0   9  -6       72.62       67.59     26.24 o 
   1   9  -6       14.91       17.38     13.25 o 
   2   9  -6       35.14       36.57     14.08 o 
   3   9  -6        6.00        2.69     12.66 o 
   4   9  -6       10.56       10.44     16.70 o 
   5   9  -6        8.24        9.34     13.61 o 
   6   9  -6       18.05        9.82     12.35 o 
   7   9  -6        8.56       21.40     14.20 o 
   8   9  -6       84.41       91.90     16.36 o 
   9   9  -6       31.36       14.15     14.97 o 
  10   9  -6       52.58       74.59     17.14 o 
  11   9  -6       16.64       31.75     16.05 o 
  12   9  -6       18.60        3.21     16.59 o 
  13   9  -6        1.65      -15.91     23.18 o 
   0  10  -6       13.53       25.86     25.80 o 
   1  10  -6       32.37       22.93     14.54 o 
   2  10  -6        9.28       13.38     13.78 o 
   3  10  -6       27.31       25.81     14.89 o 
   4  10  -6       10.51        4.75     14.63 o 
   5  10  -6        7.62       19.60     12.81 o 
   6  10  -6       10.21        8.55     15.92 o 
   7  10  -6       30.13       34.27     15.90 o 
   8  10  -6       30.19       36.07     17.31 o 
   9  10  -6       27.12       13.62     16.98 o 
  10  10  -6        0.80       -0.03     16.01 o 
  11  10  -6        3.11       33.19     16.05 o 
   0  11  -6       10.24      -12.56     24.42 o 
   1  11  -6       11.94      -14.59     14.59 o 
   2  11  -6       17.34        7.57     15.12 o 
   3  11  -6        2.11       13.03     14.46 o 
   4  11  -6       17.25       14.81     15.32 o 
   5  11  -6        3.87       15.91     13.54 o 
   6  11  -6        1.94       -6.69     13.64 o 
   7  11  -6        1.54        5.92     13.99 o 
   8  11  -6        7.17       15.89     15.88 o 
   9  11  -6        0.41       16.80     22.11 o 
   0  12  -6       33.05       54.35     27.86 o 
   1  12  -6        4.23      -10.08     15.50 o 
   2  12  -6        8.56      -17.35     17.35 o 
   3  12  -6       29.83       20.47     16.33 o 
   4  12  -6        0.33       12.15     13.76 o 
   5  12  -6        9.03       19.74     14.12 o 
   6  12  -6        6.74       -1.69     16.02 o 
   2   0  -5       75.25       70.37     10.97 o 
   4   0  -5       53.13       40.67     17.24 o 
   6   0  -5      803.04      691.00     46.16 o 
   8   0  -5      430.13      322.64     30.42 o 
  10   0  -5       40.29       35.48     19.68 o 
  12   0  -5       83.74      103.13     24.05 o 
  14   0  -5      116.49      177.47     28.55 o 
  16   0  -5      165.89      182.71     29.92 o 
  18   0  -5      166.60      154.60     33.23 o 
  20   0  -5       14.38       60.47     31.80 o 
   1   1  -5       50.80       67.32      8.04 o 
   2   1  -5       43.21       32.47      7.62 o 
   3   1  -5      139.35      128.23     10.28 o 
   4   1  -5       86.18       69.90      9.84 o 
   5   1  -5      742.67      745.17     35.27 o 
   6   1  -5       66.07       66.95     12.17 o 
   7   1  -5      573.31      575.51     33.45 o 
   8   1  -5       49.34       67.36     10.04 o 
   9   1  -5        8.38        0.85     13.77 o 
  10   1  -5       25.78       26.79     13.76 o 
  11   1  -5      123.49      146.46     20.86 o 
  12   1  -5       23.28       23.75     15.47 o 
  13   1  -5      130.09      176.03     19.59 o 
  14   1  -5        5.89        8.12     16.53 o 
  15   1  -5      118.08      113.66     19.36 o 
  16   1  -5        4.99       -0.77     17.98 o 
  17   1  -5       84.30      156.74     20.65 o 
  18   1  -5        5.03       -1.96     20.23 o 
  19   1  -5       65.13       41.78     27.30 o 
  20   1  -5       17.55      -11.24     21.75 o 
  21   1  -5       13.62      -13.53     22.62 o 
   1   2  -5        1.09        0.66      6.87 o 
   2   2  -5      136.57      147.70      9.84 o 
   3   2  -5       21.87       13.30      7.72 o 
   4   2  -5      458.29      538.00     22.29 o 
   5   2  -5       17.43        2.26     11.54 o 
   6   2  -5      377.95      361.57     21.60 o 
   7   2  -5       37.72       42.20     11.85 o 
   8   2  -5      139.75       96.36     11.31 o 
   9   2  -5       13.19        0.58      9.74 o 
  10   2  -5      139.41       93.12     11.69 o 
  11   2  -5        1.66        3.76     13.94 o 
  12   2  -5       82.59      116.68     16.83 o 
  13   2  -5       26.05        7.61     15.75 o 
  14   2  -5      139.89      155.96     20.29 o 
  15   2  -5        7.61        4.33     17.47 o 
  16   2  -5       92.57      121.93     21.52 o 
  17   2  -5       19.16       19.81     18.80 o 
  18   2  -5       63.10       55.26     33.73 o 
  19   2  -5       12.98       -6.04     20.56 o 
  20   2  -5       18.23       28.86     22.59 o 
  21   2  -5        3.20       15.57     23.27 o 
   1   3  -5       86.47      102.36      8.68 o 
   2   3  -5       15.67       31.18     12.61 o 
   3   3  -5      121.41      147.21      9.95 o 
   4   3  -5      369.02      385.23     18.05 o 
   5   3  -5      191.95      191.37     12.03 o 
   6   3  -5      101.08       83.62     13.28 o 
   7   3  -5      275.50      315.67     20.93 o 
   8   3  -5       51.05       68.58     11.19 o 
   9   3  -5       51.66       60.09     11.66 o 
  10   3  -5      123.94       95.67     12.17 o 
  11   3  -5       25.65       38.21     11.14 o 
  12   3  -5       43.19       41.51     12.38 o 
  13   3  -5      137.55      149.12     14.52 o 
  14   3  -5       51.62       49.32     16.45 o 
  15   3  -5       70.82      122.92     19.44 o 
  16   3  -5        3.11       -7.13     16.76 o 
  17   3  -5       66.85       54.17     20.49 o 
  18   3  -5       33.85       31.30     25.02 o 
  19   3  -5       30.63       56.14     21.74 o 
  20   3  -5       21.16        6.80     23.77 o 
  21   3  -5       13.28       -1.44     22.97 o 
   1   4  -5       95.85      103.56      9.14 o 
   2   4  -5      323.13      385.45     15.13 o 
   3   4  -5      405.01      441.66     17.13 o 
   4   4  -5      232.23      233.08     17.25 o 
   5   4  -5      865.16      863.33     39.82 o 
   6   4  -5       26.39       53.82     12.55 o 
   7   4  -5       62.67       37.06     12.83 o 
   8   4  -5      135.89      152.70     13.48 o 
   9   4  -5       59.98       67.37     11.67 o 
  10   4  -5      228.17      178.17     14.12 o 
  11   4  -5      100.70       75.46     12.26 o 
  12   4  -5       77.66       63.59     12.77 o 
  13   4  -5      115.59      113.22     14.20 o 
  14   4  -5      125.88      157.36     16.22 o 
  15   4  -5       19.47       18.90     20.33 o 
  16   4  -5       36.59       54.03     19.63 o 
  17   4  -5        8.25       -3.43     19.51 o 
  18   4  -5       18.48       11.68     20.58 o 
  19   4  -5       47.45       55.34     22.26 o 
  20   4  -5       64.93       58.81     22.77 o 
  21   4  -5        5.14       16.62     24.04 o 
   1   5  -5       26.98       40.48      8.71 o 
   2   5  -5       38.92       36.14      8.27 o 
   3   5  -5      300.22      271.53     19.50 o 
   4   5  -5      512.22      557.82     29.09 o 
   5   5  -5      251.21      306.10     27.24 o 
   6   5  -5      409.96      379.64     43.95 o 
   7   5  -5       34.64       49.49     14.02 o 
   8   5  -5       96.68       71.51     11.42 o 
   9   5  -5       17.27       18.76     11.43 o 
  10   5  -5       37.98       41.99     11.72 o 
  11   5  -5       59.11       61.47     12.07 o 
  12   5  -5       68.17       63.36     13.32 o 
  13   5  -5       27.85       29.13     13.14 o 
  14   5  -5       52.00       65.27     20.14 o 
  15   5  -5       28.52       12.36     13.82 o 
  16   5  -5       65.71       76.27     15.38 o 
  17   5  -5       33.67       54.06     20.45 o 
  18   5  -5       57.08       39.47     21.51 o 
  19   5  -5       54.42        3.02     23.52 o 
  20   5  -5        0.98       -6.91     22.61 o 
   1   6  -5      112.33      131.79     10.47 o 
   2   6  -5      517.70      511.64     21.65 o 
   3   6  -5      110.80      123.67     15.94 o 
   4   6  -5      571.75      627.19     33.81 o 
   5   6  -5      410.03      433.52     36.42 o 
   6   6  -5       88.33      118.75     23.55 o 
   7   6  -5      135.84      140.07     16.19 o 
   8   6  -5       43.47       44.77     13.94 o 
   9   6  -5       22.34       26.87     22.05 o 
  10   6  -5       81.17       68.63     31.33 o 
  11   6  -5       56.85       19.06     12.46 o 
  12   6  -5       32.46       25.65     12.29 o 
  13   6  -5       50.51       62.57     13.89 o 
  14   6  -5       17.00       14.42     14.67 o 
  15   6  -5       64.11       83.75     20.58 o 
  16   6  -5       53.85       64.84     16.38 o 
  17   6  -5       17.23       41.56     15.94 o 
  18   6  -5       20.70       38.68     16.91 o 
  19   6  -5       22.61       44.24     23.45 o 
  20   6  -5        1.58      -22.26     22.26 o 
   1   7  -5      183.00      176.41     11.84 o 
   2   7  -5      210.70      171.13     12.16 o 
   3   7  -5       73.53       77.33     11.81 o 
   4   7  -5      196.02      227.13     19.15 o 
   5   7  -5      248.42      301.47     31.58 o 
   6   7  -5      277.69      254.02     21.52 o 
   7   7  -5       69.50       90.86     12.52 o 
   8   7  -5       30.70       24.61     14.60 o 
   9   7  -5       18.65        6.66     13.78 o 
  10   7  -5       83.31       49.74     28.42 o 
  11   7  -5       35.52       26.89     15.32 o 
  12   7  -5        9.73      -14.24     14.24 o 
  13   7  -5       20.96       50.57     16.84 o 
  14   7  -5       23.71       14.26     17.19 o 
  15   7  -5       17.84       53.09     19.26 o 
  16   7  -5       12.43       -1.65     18.57 o 
  17   7  -5       34.42       32.80     33.76 o 
  18   7  -5       39.22       43.05     21.34 o 
  19   7  -5       16.57       27.15     21.63 o 
   1   8  -5       31.82       29.82      9.31 o 
   2   8  -5        2.01       -9.17      9.17 o 
   3   8  -5       70.96       83.27     10.87 o 
   4   8  -5       24.90       21.11     18.58 o 
   5   8  -5      121.94      153.69     27.24 o 
   6   8  -5       34.14       37.97     27.95 o 
   7   8  -5       76.10      113.94     14.00 o 
   8   8  -5       38.22       41.22     21.48 o 
   9   8  -5      152.27      124.78     14.08 o 
  10   8  -5       34.47       25.69     13.43 o 
  11   8  -5       30.79       26.81     13.05 o 
  12   8  -5       12.47      -10.13     16.04 o 
  13   8  -5       42.72       76.88     18.29 o 
  14   8  -5        5.47        0.70     16.26 o 
  15   8  -5       42.48       64.78     18.91 o 
  16   8  -5        9.94       21.05     18.37 o 
  17   8  -5        8.56        8.82     22.55 o 
  18   8  -5       12.02       26.71     20.98 o 
   1   9  -5       14.96        7.78     12.88 o 
   2   9  -5       43.67       47.75     10.59 o 
   3   9  -5       14.00       11.23      9.89 o 
   4   9  -5       93.28      117.50     17.60 o 
   5   9  -5       25.67       15.30     15.70 o 
   6   9  -5      169.17      199.21     26.13 o 
   7   9  -5       27.03       66.72     15.45 o 
   8   9  -5       99.74      106.97     13.69 o 
   9   9  -5        8.07       11.45     12.34 o 
  10   9  -5       30.77       16.09     13.10 o 
  11   9  -5       14.11       17.26     14.58 o 
  12   9  -5       46.51       44.80     14.63 o 
  13   9  -5       17.25       17.95     15.33 o 
  14   9  -5      126.88      151.29     18.43 o 
  15   9  -5        4.96       16.62     16.50 o 
  16   9  -5       15.81       12.30     16.57 o 
  17   9  -5        2.59      -17.16     17.16 o 
   1  10  -5       17.55       26.46     12.24 o 
   2  10  -5        1.77      -10.43     10.43 o 
   3  10  -5       41.26       52.81     11.36 o 
   4  10  -5       30.89       31.58     12.92 o 
   5  10  -5       98.11      121.56     19.44 o 
   6  10  -5       42.79       39.10     13.23 o 
   7  10  -5       79.67       99.57     14.80 o 
   8  10  -5        9.03       -8.98     12.91 o 
   9  10  -5       53.98       61.76     14.73 o 
  10  10  -5       39.64       59.14     14.79 o 
  11  10  -5       60.03       55.27     15.29 o 
  12  10  -5        8.58       24.62     14.56 o 
  13  10  -5       90.67       88.01     16.95 o 
  14  10  -5       54.11       67.09     16.97 o 
  15  10  -5       64.29       84.48     17.92 o 
  16  10  -5        0.83      -14.12     16.77 o 
   1  11  -5       30.93       15.52     10.85 o 
   2  11  -5       86.21      108.01     15.64 o 
   3  11  -5       25.31       34.58     11.42 o 
   4  11  -5       58.13       64.15     12.02 o 
   5  11  -5       55.33       61.37     14.43 o 
   6  11  -5       40.21       55.28     14.48 o 
   7  11  -5       13.92       -9.46     13.53 o 
   8  11  -5       30.48       47.00     14.56 o 
   9  11  -5        7.89       -3.22     15.91 o 
  10  11  -5       68.30       33.44     17.41 o 
  11  11  -5       11.98       -5.62     15.40 o 
  12  11  -5        6.45       20.71     15.00 o 
  13  11  -5        9.37      -10.99     16.18 o 
  14  11  -5       30.63       24.16     16.86 o 
   1  12  -5       18.20       22.39     12.84 o 
   2  12  -5       54.32       33.86     12.20 o 
   3  12  -5       71.61       83.28     13.42 o 
   4  12  -5       18.56       18.51     12.00 o 
   5  12  -5       44.18       59.63     12.61 o 
   6  12  -5       37.34       27.37     15.27 o 
   7  12  -5       25.61       24.12     14.57 o 
   8  12  -5        6.03        4.14     18.36 o 
   9  12  -5       24.95       20.27     14.84 o 
  10  12  -5        3.54       -3.58     14.73 o 
  11  12  -5        3.36       -6.97     16.09 o 
  12  12  -5        0.52        7.51     17.56 o 
   1  13  -5       16.47       31.02     13.04 o 
   2  13  -5       27.96       40.55     17.14 o 
   3  13  -5       24.69       37.92     11.75 o 
   4  13  -5       40.14       51.62     13.31 o 
   5  13  -5        4.77        6.17     13.10 o 
   6  13  -5       27.50       23.47     13.10 o 
   7  13  -5        0.73       -0.71     14.48 o 
   8  13  -5       23.50       23.29     15.79 o 
   9  13  -5       17.75       15.18     18.55 o 
  10  13  -5        8.17       -7.17     16.27 o 
   1  14  -5       15.02        6.98     11.99 o 
   2  14  -5       28.09       22.32     12.55 o 
   3  14  -5        7.71       15.62     12.18 o 
   4  14  -5       15.14        9.33     13.32 o 
   5  14  -5       12.78       14.92     13.57 o 
   6  14  -5       29.13       33.35     14.02 o 
   7  14  -5       27.83       21.15     16.17 o 
   0   0  -4     9576.94    10930.44    561.39 o 
   2   0  -4     1811.57     1707.84     73.46 o 
   4   0  -4      425.90      833.30     53.10 o 
   6   0  -4      679.93      790.82     52.16 o 
   8   0  -4      553.28      520.10     25.97 o 
  10   0  -4      772.80      752.66     47.72 o 
  12   0  -4      549.26      551.70     41.85 o 
  14   0  -4      134.64      123.06     24.55 o 
  16   0  -4      151.78      151.98     26.86 o 
  18   0  -4      105.55      133.74     28.92 o 
  20   0  -4       61.61       99.95     30.98 o 
  22   0  -4       70.81       65.34     32.61 o 
  24   0  -4       77.34       93.76     36.42 o 
   0   1  -4      149.41      282.07     16.67 o 
   1   1  -4     1520.94     1370.93     38.61 o 
   2   1  -4       77.83       95.61      7.82 o 
   3   1  -4      624.67      569.06     28.66 o 
   4   1  -4       79.11       67.56     10.35 o 
   5   1  -4      311.27      250.59     15.03 o 
   6   1  -4       55.46       48.30      9.37 o 
   7   1  -4      230.52      253.33     16.54 o 
   8   1  -4       13.04       15.85      7.49 o 
   9   1  -4      483.72      593.10     22.28 o 
  10   1  -4       42.99       48.30      9.01 o 
  11   1  -4      571.31      612.81     24.50 o 
  12   1  -4       17.03        8.20      9.68 o 
  13   1  -4      278.87      254.63     22.52 o 
  14   1  -4        2.70       -7.40     17.96 o 
  15   1  -4      193.28      175.70     18.95 o 
  16   1  -4        4.57       17.53     15.96 o 
  17   1  -4      100.88       96.95     27.83 o 
  18   1  -4        5.52      -29.11     29.11 o 
  19   1  -4      147.09      152.99     21.73 o 
  20   1  -4        9.47        1.88     19.52 o 
  21   1  -4       60.87       90.45     21.46 o 
  22   1  -4        2.28      -21.27     21.27 o 
  23   1  -4       35.46       75.93     35.98 o 
  24   1  -4        5.67      -22.35     23.58 o 
   0   2  -4     1350.10     1163.77     46.04 o 
   1   2  -4      304.50      279.56     12.02 o 
   2   2  -4      597.19      466.91     19.18 o 
   3   2  -4       11.72        1.39      5.23 o 
   4   2  -4      289.18      204.07     11.52 o 
   5   2  -4        0.85        6.37      8.82 o 
   6   2  -4      119.30      119.50     11.66 o 
   7   2  -4       53.58       59.44     10.91 o 
   8   2  -4      415.82      502.61     20.50 o 
   9   2  -4      246.30      233.77     12.66 o 
  10   2  -4      183.13      175.43     12.87 o 
  11   2  -4       39.34       35.18      9.23 o 
  12   2  -4      500.47      483.90     21.54 o 
  13   2  -4       27.42       20.88      9.89 o 
  14   2  -4      338.59      364.60     18.04 o 
  15   2  -4       36.40       12.74     15.34 o 
  16   2  -4      102.82       95.89     16.70 o 
  17   2  -4        3.01        0.89     15.46 o 
  18   2  -4       58.27       74.88     19.39 o 
  19   2  -4        6.40      -16.91     18.31 o 
  20   2  -4       63.78       88.05     38.54 o 
  21   2  -4        4.51      -18.89     18.89 o 
  22   2  -4       30.99       56.95     21.82 o 
  23   2  -4        0.51       -4.34     20.25 o 
  24   2  -4        6.77      -13.29     22.15 o 
   0   3  -4      454.06      369.83     23.99 o 
   1   3  -4      819.07      690.10     22.84 o 
   2   3  -4      207.20      156.71      8.19 o 
   3   3  -4      777.36      627.29     19.37 o 
   4   3  -4      117.99       90.57      8.03 o 
   5   3  -4      320.07      328.37     18.81 o 
   6   3  -4      193.40      224.41     17.93 o 
   7   3  -4      546.46      669.00     30.90 o 
   8   3  -4      901.71     1032.99     36.02 o 
   9   3  -4      325.98      398.89     17.82 o 
  10   3  -4      416.90      403.30     18.44 o 
  11   3  -4      127.21      135.99     15.27 o 
  12   3  -4      407.18      436.17     19.50 o 
  13   3  -4      223.62      241.35     15.88 o 
  14   3  -4      120.09      149.11     13.72 o 
  15   3  -4      302.76      263.86     16.89 o 
  16   3  -4      101.41       86.67     12.83 o 
  17   3  -4       39.25        1.67     30.48 o 
  18   3  -4       73.92       67.90     30.98 o 
  19   3  -4       28.64       65.92     25.21 o 
  20   3  -4       63.57       31.33     20.54 o 
  21   3  -4       67.94       98.06     22.26 o 
  22   3  -4        0.54      -19.10     22.20 o 
  23   3  -4       10.91       22.47     23.39 o 
   0   4  -4     1087.84     1067.75     36.81 o 
   1   4  -4      213.73      157.01      7.76 o 
   2   4  -4      674.12      562.97     18.43 o 
   3   4  -4      277.42      250.65     10.67 o 
   4   4  -4      180.48      143.03      9.28 o 
   5   4  -4       62.97       36.94      7.65 o 
   6   4  -4      171.62      193.72     14.97 o 
   7   4  -4       54.61       72.03     12.14 o 
   8   4  -4      829.20      890.74     32.50 o 
   9   4  -4      701.66      849.58     32.18 o 
  10   4  -4      358.04      350.64     16.08 o 
  11   4  -4      154.01      180.86     18.23 o 
  12   4  -4      227.19      200.34     13.56 o 
  13   4  -4      130.39      136.25     13.11 o 
  14   4  -4      185.85      228.15     16.20 o 
  15   4  -4      201.56      176.33     22.32 o 
  16   4  -4      108.68       98.26     13.91 o 
  17   4  -4       59.28       28.33     13.11 o 
  18   4  -4       42.30       50.11     12.99 o 
  19   4  -4      147.43      121.81     21.51 o 
  20   4  -4      146.41      195.11     29.14 o 
  21   4  -4        0.43      -21.18     21.18 o 
  22   4  -4       10.55      -11.91     22.09 o 
  23   4  -4       16.43       37.96     21.94 o 
   0   5  -4      220.13      180.41     11.04 o 
   1   5  -4      749.07      752.29     19.98 o 
   2   5  -4      528.95      417.94     15.62 o 
   3   5  -4      230.63      200.06     11.16 o 
   4   5  -4      117.33       88.63      9.06 o 
   5   5  -4       40.44       34.31     11.39 o 
   6   5  -4       19.28       33.15     10.46 o 
   7   5  -4       38.58       46.83      8.67 o 
   8   5  -4      185.94      202.97     13.15 o 
   9   5  -4      292.64      399.47     21.04 o 
  10   5  -4      343.69      413.21     28.18 o 
  11   5  -4      217.12      244.77     14.78 o 
  12   5  -4       83.87       81.48     11.61 o 
  13   5  -4       53.35       67.79     11.60 o 
  14   5  -4      118.62      127.44     13.78 o 
  15   5  -4       81.99       51.40     13.47 o 
  16   5  -4      187.73      152.62     15.63 o 
  17   5  -4       69.72       64.91     14.13 o 
  18   5  -4       72.17       77.90     15.32 o 
  19   5  -4       50.35       45.06     15.19 o 
  20   5  -4        7.02       -1.79     15.73 o 
  21   5  -4       10.46      -15.23     44.94 o 
  22   5  -4       14.11        3.40     22.16 o 
  23   5  -4       13.69       21.45     24.20 o 
   0   6  -4      341.47      393.50     23.71 o 
   1   6  -4      674.07      553.49     19.68 o 
   2   6  -4      457.49      493.78     21.93 o 
   3   6  -4      200.90      147.25     11.28 o 
   4   6  -4       69.16       96.01     10.55 o 
   5   6  -4       69.68       71.13      9.18 o 
   6   6  -4      243.15      299.13     15.20 o 
   7   6  -4       44.84       70.19     17.31 o 
   8   6  -4      225.79      234.70     17.47 o 
   9   6  -4      247.14      292.67     15.13 o 
  10   6  -4      156.89      155.08     12.94 o 
  11   6  -4      328.09      354.39     21.91 o 
  12   6  -4       82.20       93.65     12.40 o 
  13   6  -4       72.13      104.64     13.21 o 
  14   6  -4       69.40       42.22     12.58 o 
  15   6  -4       74.10       62.14     17.61 o 
  16   6  -4       46.07       47.61     13.83 o 
  17   6  -4       13.28       21.61     20.23 o 
  18   6  -4       14.14       25.51     15.01 o 
  19   6  -4       42.35       17.96     15.06 o 
  20   6  -4       32.31       42.12     16.13 o 
  21   6  -4       16.03        5.41     16.73 o 
  22   6  -4       35.56       77.16     17.67 o 
   0   7  -4     3391.05     3202.40    134.07 o 
   1   7  -4     1283.70     1300.86     41.70 o 
   2   7  -4      323.64      285.34     14.79 o 
   3   7  -4      189.32      243.12     16.15 o 
   4   7  -4      130.84      171.68     11.91 o 
   5   7  -4      501.67      508.17     22.52 o 
   6   7  -4       55.59       68.36      8.66 o 
   7   7  -4        3.83        4.47      9.71 o 
   8   7  -4      157.92      213.17     16.73 o 
   9   7  -4       23.27       38.57     16.30 o 
  10   7  -4      412.94      446.33     20.51 o 
  11   7  -4       75.28       89.25     12.23 o 
  12   7  -4      148.56      202.67     15.21 o 
  13   7  -4       30.60       47.18     15.39 o 
  14   7  -4       50.27       52.50     12.60 o 
  15   7  -4       22.58       20.05     13.35 o 
  16   7  -4       42.18       57.38     14.55 o 
  17   7  -4        5.52      -14.30     14.93 o 
  18   7  -4       31.14       32.15     17.52 o 
  19   7  -4        1.39       11.19     15.59 o 
  20   7  -4        6.69       -9.87     16.61 o 
  21   7  -4       18.22       30.89     18.31 o 
   0   8  -4      871.35      837.96     40.29 o 
   1   8  -4     1078.89     1045.76     31.85 o 
   2   8  -4       83.81       88.18     10.91 o 
   3   8  -4       40.74       74.21     11.06 o 
   4   8  -4      146.67      146.27     12.67 o 
   5   8  -4      149.19      120.00     15.02 o 
   6   8  -4      100.69       93.40      9.83 o 
   7   8  -4       26.17       42.15     11.04 o 
   8   8  -4        1.30       -9.27      9.27 o 
   9   8  -4      304.57      348.88     25.80 o 
  10   8  -4       62.48       61.06     13.27 o 
  11   8  -4      155.79      170.96     17.94 o 
  12   8  -4       13.48       27.33     22.36 o 
  13   8  -4       92.56      119.07     18.58 o 
  14   8  -4       12.86        1.35     15.48 o 
  15   8  -4       81.04       79.61     18.00 o 
  16   8  -4        1.71      -13.69     27.27 o 
  17   8  -4       26.26       30.35     47.38 o 
  18   8  -4        4.06        8.51     14.28 o 
  19   8  -4       32.96       46.77     17.02 o 
  20   8  -4        0.02       17.68     16.58 o 
  21   8  -4        2.89       -8.60     17.46 o 
   0   9  -4      428.76      396.89     23.98 o 
   1   9  -4       57.09       69.01      9.37 o 
   2   9  -4      129.25      132.89     10.64 o 
   3   9  -4       50.39       66.73     11.49 o 
   4   9  -4      127.59       80.76     11.59 o 
   5   9  -4       50.56       54.27      9.15 o 
   6   9  -4       30.17       16.62      9.46 o 
   7   9  -4       19.02       18.58      8.82 o 
   8   9  -4      101.18      103.68     12.78 o 
   9   9  -4       14.93       12.42     11.39 o 
  10   9  -4      109.17      144.16     14.42 o 
  11   9  -4       23.13       18.63     12.12 o 
  12   9  -4      163.63      170.11     16.15 o 
  13   9  -4       27.49       34.66     13.14 o 
  14   9  -4       89.42       70.50     14.86 o 
  15   9  -4        5.96       -9.04     13.63 o 
  16   9  -4       41.89       53.23     15.41 o 
  17   9  -4        1.95       22.53     16.20 o 
  18   9  -4       16.83       12.40     16.18 o 
  19   9  -4        0.03      -13.18     15.76 o 
  20   9  -4       11.05       22.12     16.46 o 
   0  10  -4       20.81       40.52     13.42 o 
   1  10  -4      297.91      278.66     14.67 o 
   2  10  -4       17.00       19.49      9.13 o 
   3  10  -4      320.87      285.04     16.88 o 
   4  10  -4       62.62       70.72     12.12 o 
   5  10  -4       29.45       31.65     10.12 o 
   6  10  -4        8.89        8.59      9.74 o 
   7  10  -4      123.47      153.90     12.26 o 
   8  10  -4       78.36       73.05     11.97 o 
   9  10  -4      118.46      140.57     14.26 o 
  10  10  -4       53.78       41.79     14.56 o 
  11  10  -4      123.46      120.50     14.82 o 
  12  10  -4       11.41       14.33     12.91 o 
  13  10  -4       65.62       70.82     15.49 o 
  14  10  -4       17.25        8.93     14.10 o 
  15  10  -4       51.31       30.05     15.35 o 
  16  10  -4        9.47        8.03     15.45 o 
  17  10  -4       42.07       41.07     16.47 o 
  18  10  -4       11.39       13.03     28.48 o 
  19  10  -4       24.33       24.68     17.20 o 
   0  11  -4      185.36      246.76     25.83 o 
   1  11  -4       87.18       61.84     10.50 o 
   2  11  -4      188.11      175.56     12.84 o 
   3  11  -4        4.73        4.76     11.70 o 
   4  11  -4      171.50      129.15     12.14 o 
   5  11  -4       13.69       12.87     10.08 o 
   6  11  -4       16.34        4.86      9.74 o 
   7  11  -4       26.07       26.81     10.57 o 
   8  11  -4      191.00      180.71     28.69 o 
   9  11  -4       56.10       75.88     13.61 o 
  10  11  -4      159.45      180.54     34.22 o 
  11  11  -4       57.23       34.02     16.51 o 
  12  11  -4       45.98       72.01     20.15 o 
  13  11  -4        8.21       21.85     14.46 o 
  14  11  -4       52.04       50.33     15.79 o 
  15  11  -4        6.43       22.31     20.99 o 
  16  11  -4       46.54       54.32     22.83 o 
  17  11  -4       26.25      -15.89     16.34 o 
  18  11  -4       31.12       12.37     32.11 o 
   0  12  -4        0.20      -13.73     14.54 o 
   1  12  -4      156.44      181.19     13.18 o 
   2  12  -4       68.29       50.28     10.89 o 
   3  12  -4       43.28       46.62      9.86 o 
   4  12  -4       25.00       38.50     11.27 o 
   5  12  -4       58.28       32.50     11.64 o 
   6  12  -4        3.74       26.00     11.34 o 
   7  12  -4       40.68       44.85     11.11 o 
   8  12  -4        6.88        5.98     12.62 o 
   9  12  -4       58.85       71.15     14.16 o 
  10  12  -4       19.49       17.19     13.56 o 
  11  12  -4      105.42      117.44     18.49 o 
  12  12  -4        6.33       -2.50     14.68 o 
  13  12  -4       55.66       49.09     23.77 o 
  14  12  -4        7.20       -5.09     15.72 o 
  15  12  -4       24.48       21.47     20.66 o 
  16  12  -4        4.12        9.79     21.22 o 
   0  13  -4      121.67      176.03     19.75 o 
   1  13  -4       90.39       54.92     11.48 o 
   2  13  -4       36.86       31.01     10.09 o 
   3  13  -4        1.05       -4.06      9.81 o 
   4  13  -4        3.45        3.80      9.99 o 
   5  13  -4        4.41       -7.44     11.13 o 
   6  13  -4       13.65       21.31     11.44 o 
   7  13  -4       11.19       16.76     11.69 o 
   8  13  -4       19.73       30.11     14.42 o 
   9  13  -4       39.12       34.52     18.68 o 
  10  13  -4        8.07       -0.53     18.24 o 
  11  13  -4       42.48       -5.37     19.34 o 
  12  13  -4       34.79       51.96     20.30 o 
  13  13  -4        9.98      -10.43     18.54 o 
  14  13  -4       11.03       22.93     22.11 o 
   0  14  -4      101.59       74.56     17.13 o 
   1  14  -4       57.06       68.46     12.25 o 
   2  14  -4       14.85        2.57     12.33 o 
   3  14  -4       22.00       30.94     12.41 o 
   4  14  -4       41.67       27.35     12.22 o 
   5  14  -4       11.59       -1.24     14.57 o 
   6  14  -4       24.74       28.25     15.71 o 
   7  14  -4       28.74       21.66     23.71 o 
   8  14  -4       40.85        3.82     19.32 o 
   9  14  -4        2.94       -7.06     18.08 o 
  10  14  -4       92.03       57.63     24.67 o 
  11  14  -4       50.06       44.15     20.25 o 
  12  14  -4       50.27       42.60     21.25 o 
   0  15  -4       22.05       21.89     18.34 o 
   1  15  -4       61.71       55.20     14.26 o 
   2  15  -4       33.81       22.29     15.23 o 
   3  15  -4        0.71        7.18     15.33 o 
   4  15  -4       15.51       -6.02     15.68 o 
   5  15  -4        5.24       20.28     16.10 o 
   6  15  -4        2.75        8.53     15.50 o 
   7  15  -4       11.61       18.24     16.74 o 
   8  15  -4       13.87       30.41     20.78 o 
   9  15  -4       53.10       49.71     20.65 o 
   0  16  -4       17.96      -19.26     19.26 o 
   1  16  -4       11.44       13.20     14.43 o 
   2  16  -4        9.53       -7.26     15.93 o 
   3  16  -4       30.52        7.25     16.69 o 
   4  16  -4       18.51       30.19     17.28 o 
   5  16  -4        2.74       10.65     36.15 o 
   2   0  -3      527.06      417.31     20.31 o 
   4   0  -3     4810.88     5770.42    241.51 o 
   6   0  -3     2224.94     1936.29     76.26 o 
   8   0  -3     2085.81     1598.74     60.46 o 
  10   0  -3      487.94      479.17     22.18 o 
  12   0  -3      403.99      428.20     22.08 o 
  14   0  -3      405.67      474.19     24.75 o 
  16   0  -3      357.84      405.59     34.73 o 
  18   0  -3       91.16      148.05     28.05 o 
  20   0  -3       78.91       79.14     27.49 o 
  22   0  -3       82.05      109.69     31.80 o 
  24   0  -3       62.80       81.14     33.98 o 
   1   1  -3     1281.34     1899.40     50.79 o 
   2   1  -3     2720.31     3961.11    108.80 o 
   3   1  -3     4759.04     5042.72    145.52 o 
   4   1  -3       97.00      186.13      8.31 o 
   5   1  -3     3349.01     3238.98     77.77 o 
   6   1  -3      242.33      212.56      8.57 o 
   7   1  -3     1118.73      796.08     24.94 o 
   8   1  -3       32.00       26.25      5.28 o 
   9   1  -3      866.02      787.89     23.29 o 
  10   1  -3       20.20       27.79      5.78 o 
  11   1  -3      265.27      250.52     10.58 o 
  12   1  -3       28.49       47.58      8.15 o 
  13   1  -3      162.79      209.76     18.18 o 
  14   1  -3       54.99       47.51     10.39 o 
  15   1  -3      261.64      298.89     16.08 o 
  16   1  -3       27.84       23.79     11.07 o 
  17   1  -3      293.41      367.98     25.13 o 
  18   1  -3        0.83        4.77     15.25 o 
  19   1  -3      244.77      239.85     22.79 o 
  20   1  -3       10.46        5.92     45.10 o 
  21   1  -3       51.37       30.71     19.61 o 
  22   1  -3       13.59      -20.37     35.32 o 
  23   1  -3       25.90      -19.44     35.67 o 
  24   1  -3        1.11       28.88     37.07 o 
  25   1  -3       38.57       20.40     36.20 o 
   1   2  -3      445.52      597.57     17.62 o 
   2   2  -3     1429.04     1369.00     43.66 o 
   3   2  -3      243.53      247.18      8.06 o 
   4   2  -3     2962.64     3124.81     75.52 o 
   5   2  -3       96.64       70.05      4.94 o 
   6   2  -3     1840.04     1372.01     35.66 o 
   7   2  -3      203.81      194.21     10.11 o 
   8   2  -3      794.06      442.48     17.40 o 
   9   2  -3      627.76      665.50     24.11 o 
  10   2  -3     1449.97     1508.34     48.06 o 
  11   2  -3      201.60      229.94     12.88 o 
  12   2  -3        7.42       11.77      8.23 o 
  13   2  -3      968.35     1155.30     39.37 o 
  14   2  -3      640.42      719.17     25.52 o 
  15   2  -3      261.16      238.79     14.46 o 
  16   2  -3      344.40      436.76     21.36 o 
  17   2  -3      103.21       81.56     12.66 o 
  18   2  -3      276.66      351.43     19.22 o 
  19   2  -3        0.55      -16.46     16.46 o 
  20   2  -3       99.33       98.51     20.68 o 
  21   2  -3       11.13       -7.23     18.07 o 
  22   2  -3       17.76       13.41     55.60 o 
  23   2  -3        2.01       11.85     21.58 o 
  24   2  -3       21.43        2.03     21.06 o 
  25   2  -3        3.29       11.45     23.21 o 
   1   3  -3      273.71      243.34     10.74 o 
   2   3  -3      169.27      173.03      6.49 o 
   3   3  -3     1073.67      798.84     24.58 o 
   4   3  -3      397.36      326.43     10.89 o 
   5   3  -3     3138.42     2896.34     71.86 o 
   6   3  -3      630.08      579.48     16.45 o 
   7   3  -3      975.42      895.15     21.64 o 
   8   3  -3      456.71      465.50     16.34 o 
   9   3  -3     1157.31     1089.56     36.03 o 
  10   3  -3      356.41      486.41     20.15 o 
  11   3  -3      546.78      498.32     21.04 o 
  12   3  -3      177.38      247.74     13.55 o 
  13   3  -3     1030.61     1298.68     42.23 o 
  14   3  -3      979.74     1155.54     40.30 o 
  15   3  -3      663.49      706.45     27.12 o 
  16   3  -3       40.13       49.94     11.25 o 
  17   3  -3       63.64      139.26     23.92 o 
  18   3  -3       79.91       63.14     12.67 o 
  19   3  -3       45.43       45.89     13.46 o 
  20   3  -3       26.71       41.75     13.48 o 
  21   3  -3       49.24       44.85     15.00 o 
  22   3  -3        4.35       -3.86     20.01 o 
  23   3  -3        5.95      -13.86     21.01 o 
  24   3  -3        5.33      -13.44     22.20 o 
  25   3  -3       10.91       34.29     24.24 o 
   1   4  -3      106.49      125.38      6.87 o 
   2   4  -3      738.30      673.90     19.66 o 
   3   4  -3      373.92      363.66     10.17 o 
   4   4  -3     1519.75     1515.28     45.40 o 
   5   4  -3      638.04      532.03     18.16 o 
   6   4  -3     2785.45     2638.50     65.38 o 
   7   4  -3      214.98      154.99      7.00 o 
   8   4  -3      851.70      788.73     24.65 o 
   9   4  -3      755.67      655.05     24.45 o 
  10   4  -3       11.26        7.06      8.06 o 
  11   4  -3      116.09       90.66     10.05 o 
  12   4  -3      398.56      467.29     25.26 o 
  13   4  -3      106.19      125.97     11.85 o 
  14   4  -3      535.49      589.94     24.83 o 
  15   4  -3      147.43      231.84     15.02 o 
  16   4  -3       96.43      134.41     13.08 o 
  17   4  -3       82.06       98.13     12.95 o 
  18   4  -3       60.66       81.15     14.09 o 
  19   4  -3       42.43       48.19     13.91 o 
  20   4  -3       41.04       38.30     14.19 o 
  21   4  -3       47.48       20.50     14.69 o 
  22   4  -3        7.56       -8.81     15.10 o 
  23   4  -3       12.44       24.07     21.71 o 
  24   4  -3        5.20       24.24     23.12 o 
  25   4  -3        8.61      -10.97     25.80 o 
   1   5  -3      491.17      605.04     17.88 o 
   2   5  -3       57.54       56.79      4.60 o 
   3   5  -3     1144.44     1250.08     39.21 o 
   4   5  -3     1209.94     1110.97     38.32 o 
   5   5  -3      442.44      306.51     11.98 o 
   6   5  -3      641.86      463.59     16.66 o 
   7   5  -3      954.32      912.09     23.72 o 
   8   5  -3      441.34      379.79     13.87 o 
   9   5  -3      537.70      602.98     20.22 o 
  10   5  -3      372.61      399.61     18.23 o 
  11   5  -3        0.65       -2.52      8.45 o 
  12   5  -3        3.39       -4.34      9.27 o 
  13   5  -3      292.58      324.62     22.93 o 
  14   5  -3      198.16      266.05     17.88 o 
  15   5  -3      150.59      210.26     16.15 o 
  16   5  -3       52.07       47.95     12.30 o 
  17   5  -3       33.36       50.11     12.54 o 
  18   5  -3       24.33       30.29     13.60 o 
  19   5  -3        8.12       13.05     13.70 o 
  20   5  -3       98.12       89.73     15.00 o 
  21   5  -3       19.29        2.14     14.68 o 
  22   5  -3       29.55       26.16     20.14 o 
  23   5  -3       16.89       10.95     21.82 o 
  24   5  -3        5.30       20.57     19.32 o 
   1   6  -3       83.52      188.47      8.39 o 
   2   6  -3      388.17      560.72     19.94 o 
   3   6  -3      785.14      778.28     23.06 o 
   4   6  -3      201.86      185.54     14.26 o 
   5   6  -3     2046.11     2013.59     61.08 o 
   6   6  -3      451.85      408.74     13.00 o 
   7   6  -3      415.30      306.94     12.85 o 
   8   6  -3      419.40      337.33     13.50 o 
   9   6  -3      227.69      165.27      9.56 o 
  10   6  -3       78.15       81.22      9.92 o 
  11   6  -3       96.04       73.66     10.53 o 
  12   6  -3        7.27        5.65     11.93 o 
  13   6  -3      221.51      240.70     14.52 o 
  14   6  -3       56.97       84.91     15.70 o 
  15   6  -3      123.72      149.47     14.09 o 
  16   6  -3       33.07       58.13     14.01 o 
  17   6  -3       64.16      102.08     13.73 o 
  18   6  -3       47.45       66.51     13.94 o 
  19   6  -3      108.90       96.45     15.02 o 
  20   6  -3       29.68       13.16     14.73 o 
  21   6  -3       37.15       36.05     15.39 o 
  22   6  -3        4.21      -15.58     15.58 o 
  23   6  -3       13.49      -12.03     16.45 o 
  24   6  -3       13.91        3.59     17.54 o 
   1   7  -3      142.32      170.42     11.39 o 
   2   7  -3     1197.45     1219.19     43.45 o 
   3   7  -3        3.48       11.36      7.23 o 
   4   7  -3     1102.95     1027.04     41.31 o 
   5   7  -3      170.71      153.90      9.05 o 
   6   7  -3     1238.08     1056.32     25.94 o 
   7   7  -3      454.34      465.86     15.93 o 
   8   7  -3      724.44      643.12     19.09 o 
   9   7  -3       97.20      102.53      8.75 o 
  10   7  -3       77.32       81.33      8.66 o 
  11   7  -3        1.03        1.83      9.01 o 
  12   7  -3      103.97      113.37     11.91 o 
  13   7  -3       50.02       76.10     11.73 o 
  14   7  -3      198.31      279.03     16.71 o 
  15   7  -3       76.59       76.12     12.98 o 
  16   7  -3      124.25      179.18     15.29 o 
  17   7  -3       39.01       61.46     13.49 o 
  18   7  -3       77.36      102.95     14.83 o 
  19   7  -3        3.09       -3.81     14.33 o 
  20   7  -3        8.82      -12.39     14.69 o 
  21   7  -3       14.87      -11.79     15.39 o 
  22   7  -3       22.36       10.47     16.98 o 
  23   7  -3        5.10       60.74     17.88 o 
   1   8  -3       48.45       37.39     15.70 o 
   2   8  -3       38.91       28.52      7.92 o 
   3   8  -3      793.16      738.82     33.31 o 
   4   8  -3      412.31      369.78     18.75 o 
   5   8  -3     1991.87     2048.07     53.22 o 
   6   8  -3      989.22     1099.79     30.33 o 
   7   8  -3      834.42      801.39     25.74 o 
   8   8  -3      241.67      245.07     13.26 o 
   9   8  -3       68.10       57.41      8.65 o 
  10   8  -3      113.39      120.85      9.00 o 
  11   8  -3       17.58        7.80      8.97 o 
  12   8  -3        1.26       -1.25      9.28 o 
  13   8  -3       45.83       66.49     11.60 o 
  14   8  -3        1.88      -12.27     12.27 o 
  15   8  -3       68.45       95.85     13.66 o 
  16   8  -3       53.39       98.88     13.92 o 
  17   8  -3      204.74      225.42     17.21 o 
  18   8  -3       65.86       90.43     15.14 o 
  19   8  -3      129.87      141.55     17.33 o 
  20   8  -3       15.38       37.48     15.98 o 
  21   8  -3        7.71       -1.40     16.75 o 
  22   8  -3       34.67       18.68     17.29 o 
  23   8  -3       42.96       23.07     17.95 o 
   1   9  -3        0.32        6.70      8.56 o 
   2   9  -3      206.32      168.50     12.47 o 
   3   9  -3      241.53      235.28     15.13 o 
   4   9  -3     1161.88     1013.95     32.13 o 
   5   9  -3      596.99      588.69     18.47 o 
   6   9  -3      736.85      690.08     22.52 o 
   7   9  -3      279.17      291.86     13.32 o 
   8   9  -3       44.93       38.03      8.19 o 
   9   9  -3      352.65      288.64     14.36 o 
  10   9  -3       57.13       51.63      9.14 o 
  11   9  -3      117.23      110.17     16.66 o 
  12   9  -3       45.98       49.92     11.63 o 
  13   9  -3       31.10       25.30     11.98 o 
  14   9  -3       40.91       53.06     13.14 o 
  15   9  -3        0.56       -0.36     19.68 o 
  16   9  -3       78.55      103.60     15.20 o 
  17   9  -3        3.32       13.87     12.53 o 
  18   9  -3       73.43       93.45     15.22 o 
  19   9  -3       26.87       31.11     13.80 o 
  20   9  -3       41.80       47.32     14.48 o 
  21   9  -3        5.61        8.04     14.55 o 
  22   9  -3        1.71        0.53     29.47 o 
   1  10  -3        5.43       -1.34      7.43 o 
   2  10  -3        6.35       -7.05      9.12 o 
   3  10  -3      287.46      312.44     14.47 o 
   4  10  -3       87.38       89.90      9.06 o 
   5  10  -3      633.62      622.67     20.31 o 
   6  10  -3       37.72       35.39      8.83 o 
   7  10  -3      351.08      341.95     15.71 o 
   8  10  -3       23.62       20.99      8.82 o 
   9  10  -3      241.46      218.39     12.90 o 
  10  10  -3       22.95        9.29      9.10 o 
  11  10  -3      179.66      156.80     13.99 o 
  12  10  -3       25.00       32.62     12.42 o 
  13  10  -3       25.17       36.12     12.90 o 
  14  10  -3       33.81       40.16     13.50 o 
  15  10  -3      100.01      117.57     14.98 o 
  16  10  -3        0.04       -7.93     13.40 o 
  17  10  -3       88.38      105.89     17.18 o 
  18  10  -3       22.56       21.53     14.21 o 
  19  10  -3       13.30       22.02     15.59 o 
  20  10  -3       12.04       21.59     16.91 o 
  21  10  -3       30.20        3.85     16.89 o 
   1  11  -3       52.71       44.08      9.02 o 
   2  11  -3       72.88       56.27     11.36 o 
   3  11  -3      185.74      163.83      9.88 o 
   4  11  -3      723.27      622.28     21.15 o 
   5  11  -3      188.68      166.30     11.90 o 
   6  11  -3      262.92      312.91     17.06 o 
   7  11  -3        3.00       -2.38      8.93 o 
   8  11  -3      113.87      129.15     11.69 o 
   9  11  -3       39.84       47.94     10.18 o 
  10  11  -3       91.81       83.16     11.09 o 
  11  11  -3       45.66       45.53     11.35 o 
  12  11  -3       58.00       56.01     13.17 o 
  13  11  -3        3.96       -2.83     12.35 o 
  14  11  -3       68.59       64.67     14.59 o 
  15  11  -3       11.16       -2.59     14.22 o 
  16  11  -3       60.46       74.95     19.97 o 
  17  11  -3        2.39        2.47     18.30 o 
  18  11  -3       23.80       35.55     19.36 o 
  19  11  -3       16.98       19.93     22.61 o 
  20  11  -3       29.94       20.75     21.45 o 
   1  12  -3       11.41       11.25      8.81 o 
   2  12  -3        9.52       16.36      7.39 o 
   3  12  -3      188.41      233.72     13.86 o 
   4  12  -3      228.13      202.91     12.72 o 
   5  12  -3      265.82      286.87     18.02 o 
   6  12  -3      325.14      302.25     18.33 o 
   7  12  -3       87.76      111.63     13.84 o 
   8  12  -3        7.16        3.21     11.36 o 
   9  12  -3       64.76       61.44     19.61 o 
  10  12  -3        5.23       -9.80     12.40 o 
  11  12  -3       12.02       14.21     13.13 o 
  12  12  -3        3.31       17.95     16.18 o 
  13  12  -3       13.57       28.13     21.05 o 
  14  12  -3       40.04       38.32     17.86 o 
  15  12  -3       23.95       25.60     19.30 o 
  16  12  -3        1.69        7.37     19.22 o 
  17  12  -3       34.98       13.97     19.19 o 
  18  12  -3        3.73      -35.59     40.13 o 
   1  13  -3       21.18       11.96      5.45 o 
   2  13  -3       92.23       88.06      9.70 o 
   3  13  -3      106.14      105.44     11.67 o 
   4  13  -3       22.78       30.13     12.46 o 
   5  13  -3      256.35      266.00     17.97 o 
   6  13  -3      252.39      265.57     18.06 o 
   7  13  -3      124.50       94.29     13.88 o 
   8  13  -3      245.78      262.79     18.64 o 
   9  13  -3       16.31       14.66     14.08 o 
  10  13  -3       19.95       -9.69     27.60 o 
  11  13  -3       20.24       10.56     14.27 o 
  12  13  -3       28.37       30.69     17.66 o 
  13  13  -3        2.56       15.86     17.40 o 
  14  13  -3       24.36        3.38     18.97 o 
  15  13  -3        4.98       -6.84     19.64 o 
  16  13  -3       23.67       47.72     20.91 o 
  17  13  -3       22.68       17.74     21.27 o 
   1  14  -3       15.87       16.79     12.77 o 
   2  14  -3       30.81       35.54     13.74 o 
   3  14  -3       23.91       20.94     13.67 o 
   4  14  -3      130.93      150.60     15.97 o 
   5  14  -3      163.67      204.72     17.37 o 
   6  14  -3       28.16       51.86     14.65 o 
   7  14  -3      210.83      185.22     17.25 o 
   8  14  -3        6.52        8.05     14.57 o 
   9  14  -3       22.46       26.97     15.48 o 
  10  14  -3       18.04       17.56     15.13 o 
  11  14  -3       19.07       15.00     15.94 o 
  12  14  -3        9.06       12.96     19.92 o 
  13  14  -3       24.19       32.69     19.63 o 
  14  14  -3        8.38       13.47     26.95 o 
  15  14  -3        9.27       -7.36     20.81 o 
   1  15  -3        0.42       -4.88     11.47 o 
   2  15  -3       28.38       22.48     11.96 o 
   3  15  -3       14.92       30.74     14.80 o 
   4  15  -3       77.03       88.69     16.18 o 
   5  15  -3       29.64       35.30     28.33 o 
   6  15  -3      104.87      120.69     17.18 o 
   7  15  -3       31.03       57.28     17.12 o 
   8  15  -3        6.42       -6.17     15.70 o 
   9  15  -3       18.54       -1.35     16.00 o 
  10  15  -3       22.08        9.84     16.24 o 
  11  15  -3        0.22       12.52     16.76 o 
  12  15  -3        8.36       21.00     20.81 o 
  13  15  -3        8.67      -20.52     20.52 o 
   1  16  -3        4.25       35.49     13.62 o 
   2  16  -3       11.06       17.01     12.66 o 
   3  16  -3        2.89       14.34     13.35 o 
   4  16  -3       56.10       57.65     14.27 o 
   5  16  -3       23.82       35.95     16.31 o 
   6  16  -3       29.69       58.92     17.04 o 
   7  16  -3       45.98       38.88     30.27 o 
   8  16  -3        1.48      -10.23     16.63 o 
   9  16  -3       15.35       26.90     17.61 o 
  10  16  -3        4.56       -8.85     23.21 o 
   1  17  -3        0.87      -13.25     13.48 o 
   2  17  -3        8.10       -3.90     14.02 o 
   3  17  -3       36.70       40.09     14.10 o 
   4  17  -3        2.37        6.89     13.71 o 
   5  17  -3       85.76       75.26     18.50 o 
   6  17  -3       31.61       38.83     17.95 o 
   0   0  -2     1607.61      721.01     30.12 o 
   2   0  -2     3527.00     2921.16     86.89 o 
   4   0  -2      865.24      646.83     27.26 o 
   6   0  -2      727.28      906.20     53.35 o 
   8   0  -2      444.45      398.97     27.74 o 
  10   0  -2     2547.18     2100.87     80.59 o 
  12   0  -2      693.11      597.24     26.84 o 
  14   0  -2      945.94      889.09     37.92 o 
  16   0  -2      454.96      426.52     23.47 o 
  18   0  -2        3.98        4.88     12.35 o 
  20   0  -2       85.48       68.15     23.24 o 
  22   0  -2      118.97      139.24     30.92 o 
  24   0  -2       51.57       65.59     27.98 o 
  26   0  -2       23.16       31.73     32.98 o 
   0   1  -2     1398.86     1451.85     47.72 o 
   1   1  -2     7495.61     5535.16    129.20 o 
   2   1  -2      264.43      329.63      9.36 o 
   3   1  -2     1496.73      969.04     24.91 o 
   4   1  -2      728.00     1057.29     29.94 o 
   5   1  -2     1878.75     2604.31     83.55 o 
   6   1  -2     1314.87     1723.00     67.16 o 
   7   1  -2      483.43     1201.51     41.77 o 
   8   1  -2     1467.32     2018.17     63.06 o 
   9   1  -2     4839.04     5086.90    150.49 o 
  10   1  -2      760.32      923.39     26.65 o 
  11   1  -2     3381.58     3810.17    101.13 o 
  12   1  -2       39.70       50.91      6.42 o 
  13   1  -2     1006.62      948.94     28.58 o 
  14   1  -2       91.25       84.06      7.75 o 
  15   1  -2      413.16      288.92     12.22 o 
  16   1  -2      210.74      212.01     11.26 o 
  17   1  -2      202.37      242.05     14.99 o 
  18   1  -2      254.33      267.74     16.29 o 
  19   1  -2        6.65       19.05     20.41 o 
  20   1  -2      113.93      108.00     14.27 o 
  21   1  -2       27.11       33.54     17.47 o 
  22   1  -2       46.79       39.32     18.38 o 
  23   1  -2       51.82       62.20     24.27 o 
  24   1  -2        0.17      -23.79     33.01 o 
  25   1  -2       52.70       49.91     22.54 o 
  26   1  -2        2.84       32.94     23.12 o 
   0   2  -2     7047.85     7214.42    206.93 o 
   1   2  -2     1756.77     1944.63     42.36 o 
   2   2  -2     5757.39     5203.13    113.26 o 
   3   2  -2      739.12      807.38     20.94 o 
   4   2  -2     2501.15     2875.20     72.61 o 
   5   2  -2      582.19      798.45     20.78 o 
   6   2  -2     1010.77     1523.62     44.29 o 
   7   2  -2     4069.53     6094.88    165.90 o 
   8   2  -2     3686.09     4696.57    139.71 o 
   9   2  -2     1227.13     1429.56     46.21 o 
  10   2  -2     6861.85     7744.09    236.84 o 
  11   2  -2      467.43      764.94     28.35 o 
  12   2  -2     1177.16     1120.61     33.47 o 
  13   2  -2       98.48       96.87      7.40 o 
  14   2  -2      440.36      415.23     21.01 o 
  15   2  -2      375.44      438.74     19.54 o 
  16   2  -2      217.66      209.19     14.04 o 
  17   2  -2      204.20      245.79     15.31 o 
  18   2  -2      354.26      428.35     20.15 o 
  19   2  -2      185.73      245.04     16.92 o 
  20   2  -2       54.88       59.46     13.38 o 
  21   2  -2       98.54       52.89     14.32 o 
  22   2  -2       14.85       13.57     13.29 o 
  23   2  -2        7.43        5.28     14.44 o 
  24   2  -2       25.57       47.43     35.64 o 
  25   2  -2        1.01      -12.00     21.77 o 
  26   2  -2       14.55        7.97     28.58 o 
   0   3  -2     1289.12     1280.50     40.49 o 
   1   3  -2     6961.92     6158.78    141.28 o 
   2   3  -2      802.35      601.85     16.71 o 
   3   3  -2     4156.26     3625.18     90.22 o 
   4   3  -2      351.55      402.39     15.12 o 
   5   3  -2      274.89      424.95     13.49 o 
   6   3  -2      449.82      663.57     17.40 o 
   7   3  -2     2258.61     2284.88     55.72 o 
   8   3  -2      165.28      158.05      6.18 o 
   9   3  -2     2844.08     2741.91     76.23 o 
  10   3  -2       92.36      174.05      8.16 o 
  11   3  -2     1069.36     1131.62     33.60 o 
  12   3  -2      552.99      498.61     20.46 o 
  13   3  -2      689.37      612.09     23.53 o 
  14   3  -2      122.77      118.65     10.56 o 
  15   3  -2      109.54       89.59     11.28 o 
  16   3  -2       67.16       91.46     11.58 o 
  17   3  -2       98.67       86.98     11.75 o 
  18   3  -2       52.59       52.71     11.77 o 
  19   3  -2       72.06      127.15     13.40 o 
  20   3  -2       55.25       56.01     13.04 o 
  21   3  -2       55.60       72.43     14.50 o 
  22   3  -2       21.79        2.47     14.63 o 
  23   3  -2       30.24       35.14     14.98 o 
  24   3  -2        6.81        0.89     15.32 o 
  25   3  -2        5.27       -4.78     22.06 o 
  26   3  -2        3.55      -22.66     22.66 o 
   0   4  -2     2619.53     2010.67    127.06 o 
   1   4  -2     3205.42     2927.91     95.93 o 
   2   4  -2     1624.80     1250.52     41.05 o 
   3   4  -2      776.25      726.33     23.29 o 
   4   4  -2      583.40      412.69     16.25 o 
   5   4  -2      279.93      368.01     11.53 o 
   6   4  -2      545.99      771.96     21.14 o 
   7   4  -2      397.58      331.79      9.78 o 
   8   4  -2      516.15      511.63     15.59 o 
   9   4  -2      667.57      648.28     18.00 o 
  10   4  -2     1151.99     1011.59     29.86 o 
  11   4  -2      443.19      408.29     18.38 o 
  12   4  -2     1098.43      957.23     33.96 o 
  13   4  -2      314.45      297.26     15.28 o 
  14   4  -2      242.04      271.58     14.68 o 
  15   4  -2       55.17       50.81     10.56 o 
  16   4  -2      108.69       88.91     12.19 o 
  17   4  -2        8.28        1.50     12.65 o 
  18   4  -2       35.86       54.30     12.09 o 
  19   4  -2       11.27       11.97     12.38 o 
  20   4  -2       55.26       53.05     13.79 o 
  21   4  -2       11.42       36.29     13.99 o 
  22   4  -2       30.60       34.06     14.42 o 
  23   4  -2        4.71        5.33     15.22 o 
  24   4  -2       23.08        7.61     15.75 o 
  25   4  -2        4.85      -15.80     17.15 o 
  26   4  -2        4.26      -17.44     17.44 o 
   0   5  -2     3844.57     3902.96    242.37 o 
   1   5  -2     1908.77     2030.60    103.57 o 
   2   5  -2     2179.18     2409.53     62.75 o 
   3   5  -2      913.12      994.21     33.39 o 
   4   5  -2      400.54      440.14     13.25 o 
   5   5  -2     1242.61     1878.56     47.82 o 
   6   5  -2      400.62      613.12     17.06 o 
   7   5  -2      782.11      808.00     22.47 o 
   8   5  -2      265.06      213.10      8.20 o 
   9   5  -2     1224.52     1070.04     29.07 o 
  10   5  -2      868.12      781.48     23.92 o 
  11   5  -2      458.59      441.92     18.78 o 
  12   5  -2      598.70      572.64     23.09 o 
  13   5  -2      298.42      310.17     15.77 o 
  14   5  -2      282.51      271.40     20.54 o 
  15   5  -2      167.21      122.54     12.07 o 
  16   5  -2       74.57       64.62     11.33 o 
  17   5  -2       26.96        2.61     11.45 o 
  18   5  -2       26.70       41.83     13.44 o 
  19   5  -2       62.04       67.77     13.67 o 
  20   5  -2       27.89       62.34     14.50 o 
  21   5  -2       23.20       31.03     14.25 o 
  22   5  -2       34.15       52.87     15.51 o 
  23   5  -2       27.48        2.50     15.22 o 
  24   5  -2       24.37        8.48     16.84 o 
  25   5  -2        8.10       21.82     17.24 o 
   0   6  -2     2007.39     1977.62    118.12 o 
   1   6  -2     3808.01     4094.95    153.12 o 
   2   6  -2      711.06      697.32     26.64 o 
   3   6  -2     1367.44     1783.42     80.77 o 
   4   6  -2      287.86      302.79     10.61 o 
   5   6  -2      644.67      822.31     20.23 o 
   6   6  -2      120.91      184.65      7.49 o 
   7   6  -2       39.38       28.10      4.33 o 
   8   6  -2      612.51      735.23     20.03 o 
   9   6  -2     1172.37     1214.32     31.90 o 
  10   6  -2      537.53      440.25     14.09 o 
  11   6  -2      671.30      645.12     24.31 o 
  12   6  -2      193.54      194.30     12.83 o 
  13   6  -2      428.27      419.16     26.03 o 
  14   6  -2       64.93       65.27     10.68 o 
  15   6  -2      167.61      138.71     14.07 o 
  16   6  -2       15.91       -6.31     10.64 o 
  17   6  -2       42.44       33.49     11.85 o 
  18   6  -2       38.97       22.65     29.63 o 
  19   6  -2       16.53        7.54     12.35 o 
  20   6  -2       15.72       40.46     19.06 o 
  21   6  -2       19.74       13.66     14.71 o 
  22   6  -2       15.64        4.97     15.28 o 
  23   6  -2       34.83       57.25     17.47 o 
  24   6  -2        9.13       35.86     18.21 o 
  25   6  -2        9.34      -17.39     19.47 o 
   0   7  -2     1848.45     1400.42     57.21 o 
   1   7  -2      377.42      398.61     13.11 o 
   2   7  -2     1623.22     1402.93     45.54 o 
   3   7  -2      157.02      140.98      8.24 o 
   4   7  -2      514.84      469.64     13.10 o 
   5   7  -2       68.21       81.52      5.24 o 
   6   7  -2      310.49      393.95     11.91 o 
   7   7  -2       63.76       64.25      5.11 o 
   8   7  -2      395.15      370.98     11.53 o 
   9   7  -2      127.32      143.07      6.86 o 
  10   7  -2      969.34      918.53     26.46 o 
  11   7  -2      196.42      231.05     13.06 o 
  12   7  -2      355.45      346.31     16.88 o 
  13   7  -2       86.42      131.14     17.84 o 
  14   7  -2      227.72      233.39     14.42 o 
  15   7  -2        7.50        7.40     10.40 o 
  16   7  -2      143.00       93.80     12.86 o 
  17   7  -2        1.57       -0.23     11.73 o 
  18   7  -2       26.48       17.18     12.90 o 
  19   7  -2       18.32       25.77     13.93 o 
  20   7  -2       68.47       57.00     16.29 o 
  21   7  -2        1.92      -15.59     20.33 o 
  22   7  -2       15.79       24.51     16.41 o 
  23   7  -2        6.47       13.38     24.84 o 
  24   7  -2       18.03       43.25     17.80 o 
   0   8  -2      328.58      366.93     30.23 o 
   1   8  -2     2642.96     2430.82     84.49 o 
   2   8  -2      142.06      151.95     10.71 o 
   3   8  -2     1044.13      914.16     29.55 o 
   4   8  -2       29.54       17.27      6.31 o 
   5   8  -2      100.20      108.14      9.76 o 
   6   8  -2       28.62       33.64      6.53 o 
   7   8  -2      153.36      178.04     10.18 o 
   8   8  -2      131.42      133.50      7.05 o 
   9   8  -2     1049.17      907.54     23.71 o 
  10   8  -2      119.55      131.09      9.14 o 
  11   8  -2     1277.40     1274.77     34.98 o 
  12   8  -2      157.62      171.03     11.20 o 
  13   8  -2      469.34      479.36     18.94 o 
  14   8  -2        1.05        8.53      8.95 o 
  15   8  -2        4.53       -2.90     10.87 o 
  16   8  -2       18.49       37.15     10.97 o 
  17   8  -2       83.51       93.90     12.05 o 
  18   8  -2       38.48       35.77     17.68 o 
  19   8  -2       42.86       34.24     12.36 o 
  20   8  -2        0.31       -4.49     12.56 o 
  21   8  -2        2.82        3.77     12.99 o 
  22   8  -2       10.26       37.08     16.37 o 
  23   8  -2        9.04       10.27     14.47 o 
  24   8  -2        2.26       11.90     15.15 o 
   0   9  -2     1674.16     1422.17     88.70 o 
   1   9  -2       99.48       62.37     11.83 o 
   2   9  -2     1478.37     1284.51     59.37 o 
   3   9  -2       34.03       40.19      5.91 o 
   4   9  -2      296.80      296.92     13.53 o 
   5   9  -2       31.40       36.12      6.03 o 
   6   9  -2       32.54       61.89      6.58 o 
   7   9  -2       99.16      123.11      7.88 o 
   8   9  -2      469.61      423.49     17.44 o 
   9   9  -2      453.18      468.14     19.97 o 
  10   9  -2     1611.34     1686.56     49.89 o 
  11   9  -2      929.34     1037.41     32.66 o 
  12   9  -2      656.25      634.00     24.69 o 
  13   9  -2      385.50      373.62     15.80 o 
  14   9  -2       63.04       96.28     11.39 o 
  15   9  -2      568.87      530.32     21.36 o 
  16   9  -2       21.61       22.45     10.68 o 
  17   9  -2       93.91       82.45     12.26 o 
  18   9  -2       73.64       72.08     12.56 o 
  19   9  -2       83.90       36.45     12.70 o 
  20   9  -2       24.68       16.08     17.42 o 
  21   9  -2        8.34       -1.83     16.63 o 
  22   9  -2        5.21       18.69     23.08 o 
  23   9  -2       13.32        5.73     17.04 o 
   0  10  -2      173.35      282.05     17.24 o 
   1  10  -2     1256.45     1288.12     46.11 o 
   2  10  -2       55.70       76.30      7.14 o 
   3  10  -2      343.75      306.49     11.49 o 
   4  10  -2       22.82       25.12      6.58 o 
   5  10  -2       26.96       22.24      6.55 o 
   6  10  -2       20.15       17.22      7.20 o 
   7  10  -2      196.26      203.58     10.03 o 
   8  10  -2      158.20      128.78      8.78 o 
   9  10  -2      585.70      595.45     21.48 o 
  10  10  -2      163.37      161.66     11.22 o 
  11  10  -2      128.87      111.27     10.46 o 
  12  10  -2       94.93       78.79     12.12 o 
  13  10  -2       69.32       91.65     13.20 o 
  14  10  -2       68.83       47.28     17.14 o 
  15  10  -2      294.62      270.70     38.39 o 
  16  10  -2      110.53      101.66     22.89 o 
  17  10  -2        7.13        3.19     13.72 o 
  18  10  -2        6.83       10.31     14.29 o 
  19  10  -2       14.99        5.90     15.06 o 
  20  10  -2        0.87       25.59     15.82 o 
  21  10  -2       28.89       32.07     16.57 o 
  22  10  -2        0.85       10.55     17.11 o 
   0  11  -2      218.88      182.21     15.89 o 
   1  11  -2      111.26      122.22      8.57 o 
   2  11  -2      466.13      415.41     14.87 o 
   3  11  -2       32.81       35.23      7.31 o 
   4  11  -2      104.62      104.04      8.59 o 
   5  11  -2       18.52       17.54      7.36 o 
   6  11  -2       12.00       17.53      7.22 o 
   7  11  -2        8.43       12.68      7.30 o 
   8  11  -2       59.45       67.36      8.44 o 
   9  11  -2       10.89       13.73     10.70 o 
  10  11  -2      211.35      229.28     15.75 o 
  11  11  -2       29.50        1.59     11.04 o 
  12  11  -2      209.43      248.86     17.11 o 
  13  11  -2       52.70       40.99     14.95 o 
  14  11  -2      103.10      110.04     18.44 o 
  15  11  -2        6.03       19.97     16.32 o 
  16  11  -2       21.65       18.10     15.53 o 
  17  11  -2        6.00       -1.71     17.28 o 
  18  11  -2        3.23      -16.89     18.07 o 
  19  11  -2        1.69      -18.55     18.55 o 
  20  11  -2        6.93        0.75     19.77 o 
  21  11  -2        1.85      -19.87     19.87 o 
   0  12  -2     1946.52     1842.71     54.61 o 
   1  12  -2      266.61      369.17     12.99 o 
   2  12  -2       67.52       76.49      9.89 o 
   3  12  -2      511.37      532.44     21.66 o 
   4  12  -2      203.92      186.02     11.90 o 
   5  12  -2       46.75       62.97     11.16 o 
   6  12  -2       60.92       63.75     15.89 o 
   7  12  -2       98.44      115.08     10.99 o 
   8  12  -2        1.30       13.48     11.86 o 
   9  12  -2      207.11      211.00     15.71 o 
  10  12  -2       13.30       14.13     11.90 o 
  11  12  -2      173.64      163.84     15.88 o 
  12  12  -2       56.21       73.09     14.36 o 
  13  12  -2       52.36       56.49     17.27 o 
  14  12  -2       18.02       16.01     16.05 o 
  15  12  -2       18.31       10.09     17.44 o 
  16  12  -2       12.08       18.48     17.92 o 
  17  12  -2        1.46      -13.96     19.02 o 
  18  12  -2        2.52       -3.52     19.26 o 
  19  12  -2       22.39       38.71     20.87 o 
  20  12  -2        2.07      -20.88     20.88 o 
   0  13  -2     1972.55     1755.64     59.38 o 
   1  13  -2      686.37      753.46     21.67 o 
   2  13  -2      390.97      401.34     18.15 o 
   3  13  -2       96.81      104.08     11.11 o 
   4  13  -2       60.07       68.73     15.78 o 
   5  13  -2       55.32       76.81     11.99 o 
   6  13  -2       97.64       88.38     11.11 o 
   7  13  -2        5.67        5.16      9.86 o 
   8  13  -2      152.97      133.49     15.25 o 
   9  13  -2       56.44       44.40     13.49 o 
  10  13  -2      130.23      136.43     15.70 o 
  11  13  -2       15.12       25.03     13.81 o 
  12  13  -2       22.68       36.18     14.80 o 
  13  13  -2       13.49       23.35     18.13 o 
  14  13  -2        9.58        0.45     17.09 o 
  15  13  -2       12.62       11.53     18.34 o 
  16  13  -2        8.49      -18.09     18.09 o 
  17  13  -2        4.14      -13.07     19.00 o 
  18  13  -2       15.12       15.30     20.11 o 
  19  13  -2        1.22      -29.36     29.36 o 
   0  14  -2       83.30       97.78     15.42 o 
   1  14  -2      276.38      284.81     19.04 o 
   2  14  -2       32.16       40.74     10.94 o 
   3  14  -2       32.50       44.17     10.89 o 
   4  14  -2       35.93       44.82     15.81 o 
   5  14  -2       21.12       -9.69     12.35 o 
   6  14  -2       12.56        6.28     12.29 o 
   7  14  -2       46.08       35.25     13.45 o 
   8  14  -2       17.13       18.26     13.13 o 
   9  14  -2       71.31       69.17     14.43 o 
  10  14  -2       30.79       21.68     14.38 o 
  11  14  -2       37.99       61.90     15.74 o 
  12  14  -2       18.54       22.10     20.07 o 
  13  14  -2       33.67       48.07     48.66 o 
  14  14  -2       13.58       -6.61     19.02 o 
  15  14  -2        9.82       10.09     19.86 o 
  16  14  -2        9.87       -1.01     20.31 o 
  17  14  -2        4.55       -0.84     20.69 o 
   0  15  -2       76.46       84.78     17.66 o 
   1  15  -2      122.17      140.71     13.25 o 
   2  15  -2       24.30       18.46     15.25 o 
   3  15  -2       30.49       18.30     11.41 o 
   4  15  -2       15.97       19.77     11.78 o 
   5  15  -2        9.67        8.83     14.06 o 
   6  15  -2        0.44        6.27     14.38 o 
   7  15  -2        5.76       24.28     14.73 o 
   8  15  -2       20.14       23.23     14.45 o 
   9  15  -2       59.61       54.51     15.26 o 
  10  15  -2       17.99       29.48     15.42 o 
  11  15  -2        5.17      -14.99     14.99 o 
  12  15  -2       60.62       25.19     20.05 o 
  13  15  -2        7.80       17.11     22.61 o 
  14  15  -2        9.39       40.18     20.92 o 
  15  15  -2       24.21       -7.85     32.48 o 
   0  16  -2       86.66       73.37     18.48 o 
   1  16  -2       20.17       -0.71     12.54 o 
   2  16  -2       49.46       65.26     12.99 o 
   3  16  -2       15.14       16.23     14.61 o 
   4  16  -2        6.33        8.83     14.70 o 
   5  16  -2        3.97       -5.68     16.11 o 
   6  16  -2        7.33       11.40     15.40 o 
   7  16  -2        2.61        3.29     17.66 o 
   8  16  -2       31.52       59.35     16.56 o 
   9  16  -2       13.00       33.05     16.74 o 
  10  16  -2       46.14       35.47     17.23 o 
  11  16  -2       49.51       40.24     17.44 o 
  12  16  -2       46.73       80.45     22.84 o 
  13  16  -2       21.59       36.84     22.58 o 
   0  17  -2       15.42       27.14     19.03 o 
   1  17  -2       32.98       58.40     17.57 o 
   2  17  -2       11.32      -14.54     15.79 o 
   3  17  -2       14.43       -5.63     16.85 o 
   4  17  -2        2.45       -8.08     16.53 o 
   5  17  -2        3.54       -8.75     16.41 o 
   6  17  -2        8.27        1.38     16.84 o 
   7  17  -2        6.04       29.09     17.40 o 
   8  17  -2        6.92        1.84     17.42 o 
   9  17  -2        8.78       10.59     18.09 o 
   0  18  -2       64.57       53.60     30.80 o 
   1  18  -2        6.40       26.28     35.82 o 
   2  18  -2       31.12       14.43     18.34 o 
   3  18  -2        4.11      -13.74     16.08 o 
   4  18  -2        0.15       18.27     18.06 o 
   4   0  -1    24444.34    34591.14   1305.07 o 
   6   0  -1    15865.05    19265.24    747.55 o 
   8   0  -1     5786.51     5330.38    303.96 o 
  10   0  -1     1531.35     1274.78     49.89 o 
  12   0  -1      271.91      228.10     13.30 o 
  14   0  -1     1078.41     1011.89     42.14 o 
  16   0  -1      714.94      614.84     29.79 o 
  18   0  -1      628.94      634.21     30.97 o 
  20   0  -1      127.37      121.44     15.74 o 
  22   0  -1      109.41      129.12     17.55 o 
  24   0  -1       95.42       36.61     26.24 o 
  26   0  -1       31.27      -30.61     30.61 o 
   1   1  -1     4277.43     7610.08    203.00 o 
   2   1  -1     7831.50    12332.14    340.62 o 
   3   1  -1    15644.34    23134.81    673.26 o 
   4   1  -1    10352.52    16352.42    454.36 o 
   5   1  -1    25986.57    28382.03    702.59 o 
   6   1  -1     2501.77     4694.27    117.53 o 
   7   1  -1     6536.10     5952.23    203.98 o 
   8   1  -1      392.45      686.18     19.04 o 
   9   1  -1      266.28      319.03     10.80 o 
  10   1  -1      426.83      563.13     15.63 o 
  11   1  -1      140.80      263.55      9.02 o 
  12   1  -1        1.78        1.24      3.98 o 
  13   1  -1      208.95      176.96      8.56 o 
  14   1  -1        3.99        8.12      4.70 o 
  15   1  -1      533.57      485.80     15.18 o 
  16   1  -1       37.71       40.73      7.66 o 
  17   1  -1      555.00      566.70     19.99 o 
  18   1  -1       63.17       93.53      9.53 o 
  19   1  -1      382.78      471.63     18.54 o 
  20   1  -1       55.97       91.76     10.87 o 
  21   1  -1       91.37       69.53     13.41 o 
  22   1  -1       99.82       86.53     14.46 o 
  23   1  -1       27.97       20.81     14.62 o 
  24   1  -1       40.82       39.15     15.63 o 
  25   1  -1       11.45        6.50     15.44 o 
  26   1  -1       33.18       15.16     19.89 o 
  27   1  -1        4.58       24.05     31.51 o 
   1   2  -1     1726.27     2635.30     73.27 o 
   2   2  -1     7669.28     8809.25    226.90 o 
   3   2  -1     1193.69     1811.01     48.65 o 
   4   2  -1    17161.88    18827.65    435.46 o 
   6   2  -1     6835.81     7125.47    216.82 o 
   7   2  -1     1478.00     1545.20     40.79 o 
   8   2  -1      685.58      316.52     11.95 o 
   9   2  -1     1632.75     1996.09     56.08 o 
  10   2  -1     1530.67     1449.79     40.38 o 
  11   2  -1       93.87      151.57      5.67 o 
  12   2  -1      415.63      572.96     15.28 o 
  13   2  -1      193.81      284.99      9.69 o 
  14   2  -1     1705.00     1912.65     47.87 o 
  15   2  -1      105.32       80.94      8.07 o 
  16   2  -1      379.61      412.55     19.52 o 
  17   2  -1      133.96      141.42     10.08 o 
  18   2  -1      409.32      387.66     15.49 o 
  19   2  -1        1.40       17.89     10.77 o 
  20   2  -1      233.79      238.25     16.85 o 
  21   2  -1       16.80       -7.85     12.00 o 
  22   2  -1        9.40        9.27     14.25 o 
  23   2  -1       14.93      -13.23     15.55 o 
  24   2  -1       26.41       48.49     14.89 o 
  25   2  -1        6.15       10.66     16.60 o 
  26   2  -1       10.11       20.46     17.50 o 
  27   2  -1        1.26      -22.76     22.76 o 
   2   3  -1      956.21      874.19     27.92 o 
   3   3  -1     2275.82     1193.52     38.55 o 
   4   3  -1     1871.99     1669.88     38.95 o 
   5   3  -1     8787.29     7510.80    185.02 o 
   6   3  -1     2170.46     2028.29     52.36 o 
   7   3  -1     3701.83     3323.00     95.97 o 
   8   3  -1      583.48      557.85     17.38 o 
   9   3  -1     1666.42     2241.75     65.12 o 
  10   3  -1     1601.60     1954.08     48.16 o 
  11   3  -1     1013.88     1334.39     34.01 o 
  12   3  -1       14.56       10.41      5.49 o 
  13   3  -1      780.40     1044.13     27.27 o 
  14   3  -1      418.91      445.98     13.66 o 
  15   3  -1      929.13      856.26     26.21 o 
  16   3  -1      158.47      158.55     15.98 o 
  17   3  -1      102.78      121.16     16.43 o 
  18   3  -1       35.62       29.59     10.85 o 
  19   3  -1      110.84      103.41     13.23 o 
  20   3  -1       13.38       26.71     12.51 o 
  21   3  -1       65.90       67.66     13.29 o 
  22   3  -1        4.88       -9.21     21.41 o 
  23   3  -1        2.35       14.37     16.58 o 
  24   3  -1        0.30      -11.83     15.28 o 
  25   3  -1        4.45       22.73     16.07 o 
  26   3  -1        3.02       22.31     16.84 o 
  27   3  -1        0.89       23.15     18.27 o 
   1   4  -1      324.31      299.64      9.43 o 
   2   4  -1     1811.68     1888.40     62.38 o 
   3   4  -1     2077.35     2145.06     63.69 o 
   4   4  -1     7923.81     8361.49    203.91 o 
   5   4  -1     6945.50     7687.43    189.04 o 
   6   4  -1     1116.43      950.45     24.51 o 
   7   4  -1     2688.69     2945.94     69.31 o 
   8   4  -1     1165.71     1022.29     32.14 o 
   9   4  -1       47.31      115.40      5.76 o 
  10   4  -1     1379.86     1537.99     40.73 o 
  11   4  -1      112.27      146.24      7.07 o 
  12   4  -1      182.58      179.57      8.96 o 
  13   4  -1       11.66        9.92      6.14 o 
  14   4  -1      573.28      553.38     18.85 o 
  15   4  -1      136.39      127.64     11.39 o 
  16   4  -1      202.41      198.20     14.36 o 
  17   4  -1      193.20      193.92     14.42 o 
  18   4  -1      143.22      176.44     21.90 o 
  19   4  -1      108.32       81.41     13.30 o 
  20   4  -1       86.23       99.66     14.28 o 
  21   4  -1        9.19        6.54     13.07 o 
  22   4  -1        6.99        3.11     13.59 o 
  23   4  -1       11.74       16.48     14.63 o 
  24   4  -1       10.32       33.27     15.75 o 
  25   4  -1        3.86      -13.48     16.63 o 
  26   4  -1        8.99        6.57     22.66 o 
  27   4  -1        0.38       30.20     23.14 o 
   1   5  -1      207.01      277.43     13.80 o 
   3   5  -1     1534.98     1096.11     28.82 o 
   4   5  -1     3988.87     3200.92     75.67 o 
   5   5  -1     3864.56     3573.98     79.68 o 
   6   5  -1     4170.75     4770.02    110.80 o 
   7   5  -1     1536.09     1367.56     36.56 o 
   8   5  -1     1102.87     1099.71     25.28 o 
   9   5  -1      354.26      364.07     12.14 o 
  10   5  -1      347.58      312.74     10.49 o 
  11   5  -1       12.65       25.76      4.86 o 
  12   5  -1       10.30       18.39      6.98 o 
  13   5  -1      114.10      121.31      9.29 o 
  14   5  -1      230.73      191.68     12.82 o 
  15   5  -1      119.47      101.50     11.29 o 
  16   5  -1      300.29      275.13     15.68 o 
  17   5  -1      224.60      226.87     14.96 o 
  18   5  -1      205.24      213.11     15.76 o 
  19   5  -1      155.68      186.94     15.59 o 
  20   5  -1        9.46        2.89     12.30 o 
  21   5  -1        8.83       14.84     13.43 o 
  22   5  -1       19.97       15.93     15.27 o 
  23   5  -1       17.07       25.71     15.29 o 
  24   5  -1        2.56        5.82     15.52 o 
  25   5  -1       20.71       15.19     17.22 o 
  26   5  -1        2.53       11.52     17.70 o 
   1   6  -1     2601.66     4512.52    110.54 o 
   2   6  -1     6804.56     9821.69    205.82 o 
   3   6  -1     3406.99     3828.52     90.21 o 
   4   6  -1      681.77      608.48     14.84 o 
   5   6  -1     2740.38     2427.23     53.48 o 
   6   6  -1      723.79      698.81     16.69 o 
   7   6  -1     2263.59     2079.03     44.08 o 
   8   6  -1     1008.66      790.15     17.84 o 
   9   6  -1      795.04      779.22     22.59 o 
  10   6  -1       34.61       22.89      5.60 o 
  11   6  -1       10.66       18.75      5.52 o 
  12   6  -1       69.23       80.61      7.24 o 
  13   6  -1       87.33       92.19      7.92 o 
  14   6  -1      167.43      184.40     12.92 o 
  15   6  -1      233.79      211.79     14.12 o 
  16   6  -1      143.29      160.43     13.42 o 
  17   6  -1      275.40      266.15     16.29 o 
  18   6  -1       48.03       74.87     12.76 o 
  19   6  -1       56.01       54.06     13.36 o 
  20   6  -1        4.46        1.04     13.24 o 
  21   6  -1       35.93       26.43     13.94 o 
  22   6  -1        1.74       -3.08     15.27 o 
  23   6  -1        3.89      -17.39     17.81 o 
  24   6  -1        4.91      -15.60     15.60 o 
  25   6  -1        4.66       23.17     18.55 o 
  26   6  -1       10.79       43.51     18.33 o 
   1   7  -1      745.36      971.76     28.07 o 
   2   7  -1      185.13      211.54      6.43 o 
   3   7  -1      681.22      580.76     13.32 o 
   4   7  -1     1978.07     1688.68     36.96 o 
   5   7  -1      615.41      426.62     11.74 o 
   6   7  -1     2793.63     2605.54     57.09 o 
   7   7  -1      778.00      710.22     16.86 o 
   8   7  -1     1902.72     1851.54     40.69 o 
   9   7  -1       56.53       86.22      5.22 o 
  10   7  -1      241.05      264.92      9.87 o 
  11   7  -1       42.21       33.05      5.87 o 
  12   7  -1       28.20       25.08      5.32 o 
  13   7  -1       53.42       65.93      7.83 o 
  14   7  -1      155.66      143.96     11.75 o 
  15   7  -1      102.07      133.57     10.85 o 
  16   7  -1      287.14      278.88     14.59 o 
  17   7  -1       65.38       60.84     20.92 o 
  18   7  -1      188.32      175.72     21.63 o 
  19   7  -1        8.60      -10.05     13.49 o 
  20   7  -1       21.30       25.08     13.96 o 
  21   7  -1        4.41       -7.19     14.49 o 
  22   7  -1        0.17       -5.63     14.45 o 
  23   7  -1        0.74        3.25     15.60 o 
  24   7  -1        2.69        2.49     16.48 o 
  25   7  -1       11.71       -5.37     19.41 o 
   1   8  -1      402.72      471.19     11.99 o 
   2   8  -1       84.98      118.76      5.35 o 
   3   8  -1     1603.21     1477.63     32.53 o 
   4   8  -1       80.31       68.62      5.26 o 
   5   8  -1     2364.28     2231.82     49.10 o 
   6   8  -1      549.46      653.63     14.98 o 
   7   8  -1     2226.27     2066.27     47.04 o 
   8   8  -1      316.26      378.07     10.93 o 
   9   8  -1      201.57      165.39      7.47 o 
  10   8  -1      415.84      542.60     16.87 o 
  11   8  -1      245.80      269.72     10.49 o 
  12   8  -1       92.50       99.06      8.78 o 
  13   8  -1       37.68       43.52      8.31 o 
  14   8  -1      151.31      156.81     11.29 o 
  15   8  -1      193.95      167.22     11.37 o 
  16   8  -1       50.09       26.22     14.15 o 
  17   8  -1      217.87      228.93     19.45 o 
  18   8  -1       43.89       35.96     10.94 o 
  19   8  -1       94.50       87.19     12.38 o 
  20   8  -1       11.42      -11.62     11.62 o 
  21   8  -1       22.08      -13.16     14.14 o 
  22   8  -1       12.54       16.11     21.36 o 
  23   8  -1        0.33       -4.64     20.08 o 
  24   8  -1        1.48       26.77     20.74 o 
  25   8  -1        0.08       36.73     33.98 o 
   1   9  -1       80.54      141.12      5.96 o 
   2   9  -1      676.11      598.15     16.17 o 
   3   9  -1       29.26       12.25      4.77 o 
   4   9  -1     2318.89     2262.89     52.96 o 
   5   9  -1      121.87       90.93      5.24 o 
   6   9  -1     1864.21     1716.07     39.52 o 
   7   9  -1      217.31      256.49      8.48 o 
   8   9  -1      406.41      403.75     12.89 o 
   9   9  -1      220.16      285.80     10.25 o 
  10   9  -1      125.62      157.99      8.14 o 
  11   9  -1      228.47      236.88     10.41 o 
  12   9  -1      112.11      118.36      8.55 o 
  13   9  -1      124.38      118.63     12.88 o 
  14   9  -1      365.65      424.40     17.90 o 
  15   9  -1       17.98        8.68      9.61 o 
  16   9  -1      157.20      173.09     17.22 o 
  17   9  -1      125.59      122.13     14.09 o 
  18   9  -1      145.41      142.88     14.61 o 
  19   9  -1       22.29       26.70     13.85 o 
  20   9  -1       41.74       32.61     14.98 o 
  21   9  -1        6.26        0.93     18.57 o 
  22   9  -1        1.71        1.38     19.11 o 
  23   9  -1        1.80        5.87     20.51 o 
  24   9  -1        3.05      -21.68     21.68 o 
   1  10  -1       24.73       19.89      4.09 o 
   2  10  -1       68.47       83.86      5.75 o 
   3  10  -1      593.43      518.23     14.38 o 
   4  10  -1      129.33      142.98      7.23 o 
   5  10  -1     1343.18     1153.31     27.45 o 
   6  10  -1       20.68       23.00      7.50 o 
   7  10  -1      885.01      908.40     26.90 o 
   8  10  -1      132.98      130.52      9.71 o 
   9  10  -1      928.67     1088.84     35.35 o 
  10  10  -1      482.85      587.56     18.73 o 
  11  10  -1      307.30      334.31     15.03 o 
  12  10  -1      109.62       92.02     11.63 o 
  13  10  -1      847.53      817.73     32.88 o 
  14  10  -1      406.24      357.84     18.95 o 
  15  10  -1      379.30      378.69     21.13 o 
  16  10  -1       30.17       48.88     12.94 o 
  17  10  -1       80.42       62.72     13.66 o 
  18  10  -1       62.58       48.22     13.50 o 
  19  10  -1        9.24       15.16     14.18 o 
  20  10  -1       23.74       18.74     15.08 o 
  21  10  -1       18.41        5.93     19.11 o 
  22  10  -1        4.14      -16.14     20.14 o 
  23  10  -1        1.06       -5.17     21.15 o 
   1  11  -1      127.42      162.89      7.02 o 
   2  11  -1      864.89      908.32     24.39 o 
   3  11  -1      370.57      424.86     17.12 o 
   4  11  -1     1410.86     1412.80     39.92 o 
   5  11  -1      513.37      586.30     20.92 o 
   6  11  -1      401.61      334.60     21.06 o 
   7  11  -1      251.18      276.99     13.08 o 
   8  11  -1      301.81      293.00     14.43 o 
   9  11  -1       38.68       24.54      8.92 o 
  10  11  -1      245.13      275.39     14.08 o 
  11  11  -1       66.07       68.90     11.27 o 
  12  11  -1       59.86       42.96     15.01 o 
  13  11  -1       46.13       32.48     14.89 o 
  14  11  -1      289.63      269.38     20.71 o 
  15  11  -1        7.86        7.10     14.63 o 
  16  11  -1       25.88       22.01     13.40 o 
  17  11  -1       38.59       37.34     14.20 o 
  18  11  -1       16.49       30.59     14.39 o 
  19  11  -1       56.66       38.46     15.25 o 
  20  11  -1       50.83       64.07     20.31 o 
  21  11  -1        6.43       -3.65     19.72 o 
  22  11  -1        7.22      -20.59     20.59 o 
   1  12  -1      555.18      563.74     16.08 o 
   2  12  -1      620.89      747.03     23.33 o 
   3  12  -1      941.22      959.24     25.55 o 
   4  12  -1      356.81      380.47     19.49 o 
   5  12  -1      537.92      547.17     27.51 o 
   6  12  -1      313.71      300.05     14.80 o 
   7  12  -1      248.02      243.06     21.15 o 
   8  12  -1       17.09       28.63      9.16 o 
   9  12  -1       66.80       69.90     11.89 o 
  10  12  -1       58.17       53.54     16.14 o 
  11  12  -1       12.56       19.33     14.80 o 
  12  12  -1        8.08      -14.37     14.70 o 
  13  12  -1       20.04       27.89     14.95 o 
  14  12  -1        6.86       -0.77     15.92 o 
  15  12  -1       28.89       39.85     30.76 o 
  16  12  -1       12.18      -11.77     17.29 o 
  17  12  -1       32.05       59.42     19.14 o 
  18  12  -1       15.70       -8.69     18.14 o 
  19  12  -1       62.84       34.63     28.48 o 
  20  12  -1        9.17        2.94     29.11 o 
  21  12  -1       15.32       14.12     29.98 o 
   1  13  -1        3.56        5.70      6.80 o 
   2  13  -1       17.85       11.94      5.77 o 
   3  13  -1       76.69       81.26      7.94 o 
   4  13  -1      424.14      419.64     15.06 o 
   5  13  -1      115.12      133.33     11.55 o 
   6  13  -1      455.85      504.41     20.90 o 
   7  13  -1      167.29      199.55     13.33 o 
   8  13  -1      261.24      248.94     14.42 o 
   9  13  -1       39.67       27.71     10.62 o 
  10  13  -1       72.13       59.89     17.00 o 
  11  13  -1       12.91       22.68     16.24 o 
  12  13  -1       30.64       19.21     16.51 o 
  13  13  -1        7.28      -15.83     15.83 o 
  14  13  -1       50.90       44.14     25.83 o 
  15  13  -1       13.72       -0.74     17.92 o 
  16  13  -1       36.20       85.60     20.36 o 
  17  13  -1        0.71        7.29     25.11 o 
  18  13  -1       12.15       40.83     31.86 o 
  19  13  -1        2.74      -23.00     44.26 o 
   1  14  -1        5.06       -3.30      6.35 o 
   2  14  -1       95.21      117.54     12.22 o 
   3  14  -1      155.77      160.64     21.95 o 
   4  14  -1      197.61      170.43     19.03 o 
   5  14  -1      260.11      262.11     17.56 o 
   6  14  -1      108.80      105.93     14.98 o 
   7  14  -1       61.75       50.64     15.68 o 
   8  14  -1        8.72       18.17     13.43 o 
   9  14  -1       25.07       30.92     17.45 o 
  10  14  -1       35.40       43.28     14.32 o 
  11  14  -1       14.46      -13.79     15.63 o 
  12  14  -1        3.17       19.27     17.04 o 
  13  14  -1        6.09       20.11     18.08 o 
  14  14  -1       20.19        3.08     47.10 o 
  15  14  -1        4.78       17.10     19.66 o 
  16  14  -1        0.30       12.29     21.49 o 
  17  14  -1       28.35       66.37     39.76 o 
  18  14  -1       10.62       30.20     33.29 o 
   1  15  -1       16.15       -1.64     13.03 o 
   2  15  -1       11.85        5.83     13.04 o 
   3  15  -1       80.35       76.12     14.23 o 
   4  15  -1      146.98      110.33     14.45 o 
   5  15  -1       66.97       95.22     14.72 o 
   6  15  -1       74.71       92.21     19.38 o 
   7  15  -1       51.44       64.49     14.69 o 
   8  15  -1        9.29       20.75     14.72 o 
   9  15  -1       94.23       99.26     17.06 o 
  10  15  -1        0.55       14.98     14.28 o 
  11  15  -1       25.07       30.51     18.12 o 
  12  15  -1        0.91        8.99     18.32 o 
  13  15  -1       61.53       31.39     19.73 o 
  14  15  -1       28.14       36.40     29.92 o 
  15  15  -1       28.27       43.25     21.67 o 
  16  15  -1       13.16       24.23     21.51 o 
   1  16  -1       10.66      -12.34     18.66 o 
   2  16  -1        5.97       -7.31     13.66 o 
   3  16  -1       18.25        6.39     14.44 o 
   4  16  -1       92.55       97.13     16.74 o 
   5  16  -1       43.58       56.44     15.60 o 
   6  16  -1       86.31       76.10     16.18 o 
   7  16  -1       14.24       28.28     15.26 o 
   8  16  -1       33.68       58.26     20.84 o 
   9  16  -1        5.66        8.48     15.90 o 
  10  16  -1       33.99       38.11     16.17 o 
  11  16  -1        3.29       37.15     20.74 o 
  12  16  -1        4.04        6.62     19.99 o 
  13  16  -1       18.49      -16.89     20.64 o 
  14  16  -1       29.74        9.67     22.42 o 
   1  17  -1       20.69        8.70     20.75 o 
   2  17  -1        9.43       -3.64     19.57 o 
   3  17  -1       29.73       55.59     31.83 o 
   4  17  -1        6.40        2.98     16.33 o 
   5  17  -1       57.50       71.93     17.60 o 
   6  17  -1       43.75       44.10     16.92 o 
   7  17  -1       53.59       69.23     17.63 o 
   8  17  -1        7.78       21.21     16.82 o 
   9  17  -1       39.18       64.55     18.38 o 
  10  17  -1       10.15        9.55     43.07 o 
  11  17  -1        3.52      -20.29     20.49 o 
   1  18  -1        1.28       21.72     29.77 o 
   2  18  -1       20.83       56.83     22.84 o 
   3  18  -1        0.85       -5.79     32.95 o 
   4  18  -1       15.42       38.86     23.62 o 
   5  18  -1        2.23       -4.60     20.15 o 
   6  18  -1       17.77       19.78     18.56 o 
   7  18  -1       14.69       13.62     18.38 o 
   2   0   0     6033.65     3844.70    565.66 o 
   4   0   0    37249.88    62390.91   2454.64 o 
   6   0   0      467.27      521.27     18.02 o 
   8   0   0     8368.70     8765.04    280.30 o 
  10   0   0     5872.64     4452.76    121.34 o 
  12   0   0     2170.74     2150.03     68.55 o 
  14   0   0      481.70      353.24     15.48 o 
  16   0   0        4.57       -1.82      7.43 o 
  18   0   0       33.94       48.40      9.00 o 
  20   0   0        5.45       20.27     18.27 o 
  22   0   0      184.39      329.09     24.14 o 
  24   0   0      272.32      267.37     23.95 o 
  26   0   0       71.77       99.39     20.78 o 
   1   1   0    21059.95    21416.18   1194.61 o 
   2   1   0        7.05       19.55      2.25 o 
   3   1   0     1463.92      501.89     37.54 o 
   4   1   0     1371.25     1889.77     74.91 o 
   5   1   0     1718.54     2477.81     61.76 o 
   6   1   0      937.71     1184.95     30.17 o 
   7   1   0     1025.04      430.64     10.95 o 
   8   1   0       71.15       53.59      4.87 o 
   9   1   0     3479.76     2794.72     54.24 o 
  10   1   0      407.22      437.74     11.20 o 
  11   1   0     3303.08     2617.23     58.46 o 
  12   1   0        8.83        5.76      3.57 o 
  13   1   0     1386.10     1085.15     25.62 o 
  14   1   0        0.70       -4.12      4.12 o 
  15   1   0      439.82      418.31     12.33 o 
  16   1   0       34.45       44.52      5.60 o 
  17   1   0       32.59       35.30      6.86 o 
  18   1   0       17.07       17.17      8.15 o 
  19   1   0      187.84      221.99     12.52 o 
  20   1   0       13.84       21.33      9.87 o 
  21   1   0      164.94      176.92     14.94 o 
  22   1   0        1.15       12.11     11.41 o 
  23   1   0       94.82      142.87     13.76 o 
  24   1   0       30.14       34.14     12.80 o 
  25   1   0        0.90      -13.23     13.23 o 
  26   1   0       38.51       25.08     16.78 o 
  27   1   0       27.01       37.95     17.87 o 
   0   2   0    14158.03    13189.29    735.85 o 
   1   2   0     2439.10     3212.04    127.14 o 
   2   2   0     6238.99     5052.55    205.58 o 
   4   2   0      356.83      155.29     10.62 o 
   5   2   0      822.78     1190.24     39.03 o 
   6   2   0       22.99       12.53      1.84 o 
   7   2   0     1608.25     2442.95     55.14 o 
   8   2   0       95.24       33.85      3.20 o 
   9   2   0      368.23      148.22      5.43 o 
  10   2   0     1404.50      628.65     15.53 o 
  11   2   0      483.62      459.37     12.20 o 
  12   2   0     2771.76     2186.05     49.43 o 
  13   2   0        5.46        1.63      4.17 o 
  14   2   0     1126.37     1107.33     26.55 o 
  15   2   0      145.86      175.96      7.66 o 
  16   2   0       88.80       87.03      6.95 o 
  17   2   0        4.58       -6.39      6.39 o 
  18   2   0       10.67        8.51      7.91 o 
  19   2   0        2.19       -7.23     11.68 o 
  20   2   0       65.69       85.88     10.65 o 
  21   2   0        2.23       19.70     10.18 o 
  22   2   0       71.12       97.78     12.67 o 
  23   2   0       18.68        7.70     13.62 o 
  24   2   0       27.27       16.19     16.84 o 
  25   2   0        6.16       19.49     15.90 o 
  26   2   0        8.52      -14.39     15.98 o 
  27   2   0        1.27       -6.26     17.37 o 
   0   3   0     1848.28     1284.18     73.21 o 
   2   3   0     3888.47     4171.12    120.59 o 
   3   3   0    12085.14    12973.26    332.23 o 
   4   3   0      642.94      848.68     24.85 o 
   5   3   0       51.49       89.07      4.29 o 
   6   3   0      121.78      225.61      8.01 o 
   7   3   0     1304.56      755.43     18.06 o 
   8   3   0      577.99      440.04     12.54 o 
   9   3   0     2333.35     1786.67     44.82 o 
  10   3   0     2445.05     2612.42     58.42 o 
  11   3   0       64.65       94.96      4.96 o 
  12   3   0      338.36      276.20      8.88 o 
  13   3   0      281.07      135.95      6.33 o 
  14   3   0      196.41      130.99      6.54 o 
  15   3   0     2443.22     2732.90     61.83 o 
  16   3   0        9.64       10.51      5.98 o 
  17   3   0      113.11      139.41      8.62 o 
  18   3   0       60.26       92.33     11.35 o 
  19   3   0      313.39      335.94     14.82 o 
  20   3   0       11.28       20.42      9.59 o 
  21   3   0      136.31      128.94     15.02 o 
  22   3   0        7.10       12.17     13.71 o 
  23   3   0       47.20       85.34     14.99 o 
  24   3   0        5.00       -1.48     18.40 o 
  25   3   0        8.03       23.83     16.04 o 
  26   3   0        0.20      -13.36     15.90 o 
  27   3   0        0.43       -4.47     18.56 o 
   0   4   0    21882.48    27504.66    906.22 o 
   1   4   0      119.79       51.68      6.95 o 
   2   4   0     5367.20     5724.53    147.12 o 
   3   4   0     6324.78     8050.27    206.70 o 
   4   4   0      186.63      163.06      5.37 o 
   5   4   0       15.12       21.42      2.73 o 
   6   4   0       23.52       57.77      3.96 o 
   8   4   0     3496.36     4374.00    107.11 o 
   9   4   0       32.31       14.61      3.81 o 
  10   4   0     3012.94     2862.25     69.81 o 
  11   4   0     3829.09     4240.25     93.92 o 
  12   4   0      182.22       52.12      4.85 o 
  13   4   0     1459.58     1270.68     30.00 o 
  14   4   0      775.72      897.14     22.23 o 
  15   4   0       29.63       36.82      5.44 o 
  16   4   0       48.01       35.65      6.58 o 
  17   4   0       48.41       97.31     14.51 o 
  18   4   0      242.23      258.19     12.86 o 
  19   4   0        2.29       -8.49     15.30 o 
  20   4   0       39.09       56.87     13.23 o 
  21   4   0        8.35       19.03     14.97 o 
  22   4   0        7.11       22.10     13.24 o 
  23   4   0       20.69       20.45     16.79 o 
  24   4   0        4.08        4.37     14.52 o 
  25   4   0        5.93       -0.51     16.08 o 
  26   4   0        3.12      -25.94     25.94 o 
  27   4   0        0.01       -9.69     17.01 o 
   0   5   0    12960.12    15584.32    514.20 o 
   1   5   0     5965.00     6032.00    155.57 o 
   2   5   0     3249.27     2963.29     86.49 o 
   3   5   0     1717.09     1556.51     40.73 o 
   4   5   0      609.16      643.12     15.96 o 
   5   5   0       62.04       47.88      2.97 o 
   6   5   0       10.57        7.24      2.85 o 
   7   5   0      740.75      445.33     11.81 o 
   8   5   0     2326.08     2162.77     49.87 o 
   9   5   0     2414.46     2502.56     57.51 o 
  10   5   0      939.67      686.48     15.95 o 
  11   5   0     1135.59     1152.08     25.47 o 
  12   5   0      799.94      735.52     20.14 o 
  13   5   0      231.67      208.86      8.59 o 
  14   5   0      224.43      183.65      8.32 o 
  15   5   0       23.57       30.37      5.54 o 
  16   5   0       11.57        7.49      6.23 o 
  17   5   0       42.51       48.45     11.12 o 
  18   5   0        7.20        3.63     10.49 o 
  19   5   0       29.29       14.17     11.38 o 
  20   5   0        1.69       18.16     12.12 o 
  21   5   0       11.74       50.59     13.39 o 
  22   5   0       28.40        6.65     14.07 o 
  23   5   0        4.75       19.46     15.12 o 
  24   5   0        8.12       14.24     18.32 o 
  25   5   0        0.66      -16.83     16.83 o 
  26   5   0        5.94       -2.74     17.72 o 
   0   6   0     3398.29     3790.98    126.34 o 
   1   6   0     6118.69     6127.64    143.57 o 
   2   6   0     1173.59      855.16     19.18 o 
   3   6   0     2346.77     2715.37     62.86 o 
   4   6   0      142.37      262.42      7.95 o 
   5   6   0       13.97        9.15      2.93 o 
   6   6   0        8.00       12.78      3.06 o 
   7   6   0      272.11      124.11      5.26 o 
   8   6   0       53.03       74.92      4.73 o 
   9   6   0     1339.69     1003.52     22.17 o 
  10   6   0     1039.09      803.35     18.40 o 
  11   6   0     1485.25     1151.74     25.50 o 
  12   6   0      782.49      751.19     17.78 o 
  13   6   0      462.09      421.66     11.58 o 
  14   6   0       68.67       72.58      6.54 o 
  15   6   0       87.32      136.31      9.66 o 
  16   6   0       15.45       11.42      5.11 o 
  17   6   0       11.57       -8.96      8.96 o 
  18   6   0       19.86       37.98     11.67 o 
  19   6   0       21.96       34.13     12.44 o 
  20   6   0       70.98       99.89     23.99 o 
  21   6   0       60.11       53.20     14.04 o 
  22   6   0        1.92       -8.57     14.46 o 
  23   6   0       17.07       33.47     15.53 o 
  24   6   0        0.09       -8.08     15.87 o 
  25   6   0        0.69       -2.57     23.75 o 
  26   6   0        5.53       17.29     18.30 o 
   0   7   0    14048.16    17193.11    474.32 o 
   1   7   0       61.62       73.63      9.95 o 
   2   7   0     4568.58     5308.15    105.61 o 
   3   7   0     4122.19     5643.16    129.54 o 
   5   7   0        1.55        7.75      3.17 o 
   6   7   0      124.14      158.73      5.70 o 
   7   7   0     1044.30     1101.36     24.80 o 
   8   7   0      177.87       87.21      5.43 o 
   9   7   0      286.61      215.87      7.82 o 
  10   7   0     1527.71     1209.35     26.64 o 
  11   7   0      122.82      116.47      6.73 o 
  12   7   0     1027.25      900.99     22.97 o 
  13   7   0      103.40       78.17      6.59 o 
  14   7   0      189.92      224.04      9.37 o 
  15   7   0       76.35       77.55      8.17 o 
  16   7   0        7.97        1.35      7.25 o 
  17   7   0        2.56        2.93      9.22 o 
  18   7   0        2.12        4.50     10.18 o 
  19   7   0       78.56       66.28     18.43 o 
  20   7   0       12.51       18.56     11.90 o 
  21   7   0       73.79       81.73     14.33 o 
  22   7   0      109.96      109.91     19.08 o 
  23   7   0        0.65       42.32     18.80 o 
  24   7   0       23.30       14.37     19.54 o 
  25   7   0        3.87       -8.39     37.57 o 
   0   8   0      284.31      225.06      7.99 o 
   1   8   0     2521.62     2513.29     44.97 o 
   2   8   0     1285.41     1430.27     27.53 o 
   3   8   0      357.70      175.14      5.88 o 
   4   8   0       33.91       72.72      4.23 o 
   5   8   0        9.66       10.25      3.51 o 
   6   8   0      977.16     1283.22     28.62 o 
   7   8   0      253.83      534.40     13.38 o 
   8   8   0        7.42       16.05      4.58 o 
   9   8   0      365.73      252.65      8.93 o 
  10   8   0        4.20       16.12      5.13 o 
  11   8   0     1401.81     1276.42     34.08 o 
  12   8   0      105.43      102.27      7.20 o 
  13   8   0      339.24      323.99     11.28 o 
  14   8   0       93.63       74.13      8.80 o 
  15   8   0      297.77      263.54     12.69 o 
  16   8   0        0.21       -3.80     10.88 o 
  17   8   0       41.97       30.88     27.97 o 
  18   8   0        4.51       -7.42     15.21 o 
  19   8   0       43.04       62.83     16.21 o 
  20   8   0       15.02       14.69     17.02 o 
  21   8   0       29.50       28.42     25.08 o 
  22   8   0       38.36       67.11     33.42 o 
  23   8   0       54.90       88.54     21.44 o 
  24   8   0        0.13      -15.65     20.40 o 
  25   8   0        8.21       35.88     22.67 o 
   0   9   0     2075.88     1778.07     45.42 o 
   1   9   0       39.00       92.42      3.51 o 
   2   9   0      969.40      795.94     16.34 o 
   3   9   0      249.28      195.80      7.19 o 
   4   9   0      762.64      978.35     24.50 o 
   5   9   0        1.92        3.83      4.65 o 
   6   9   0       20.74       47.10      5.14 o 
   7   9   0      247.41      231.92      8.77 o 
   8   9   0      616.49      655.71     19.24 o 
   9   9   0      136.65      169.81      8.50 o 
  10   9   0      352.34      229.66      9.88 o 
  11   9   0      169.40      105.44      7.80 o 
  12   9   0      474.30      430.88     15.74 o 
  13   9   0       11.30        9.74      6.85 o 
  14   9   0      367.85      356.57     15.52 o 
  15   9   0       34.07       32.25      9.02 o 
  16   9   0       52.24       14.43     20.57 o 
  17   9   0        8.89       -7.07     11.89 o 
  18   9   0        2.96      -14.99     14.99 o 
  19   9   0        0.07      -15.49     15.63 o 
  20   9   0       24.22       -5.90     19.15 o 
  21   9   0        0.06        7.96     21.80 o 
  22   9   0       16.60       20.54     19.96 o 
  23   9   0        0.13       13.96     20.46 o 
  24   9   0        8.28      -20.47     20.47 o 
   0  10   0       13.36       33.47      6.41 o 
   1  10   0     2615.58     2352.59     47.64 o 
   2  10   0       19.03        7.74      3.99 o 
   3  10   0     1651.73     1649.23     36.26 o 
   4  10   0      279.55      360.65      9.90 o 
   5  10   0       24.32       33.64      5.35 o 
   6  10   0      401.73      502.65     14.67 o 
   7  10   0     2353.84     2157.21     51.40 o 
   8  10   0      712.08      728.22     20.00 o 
   9  10   0      456.79      366.63     14.47 o 
  10  10   0      204.50      220.22     10.37 o 
  11  10   0       28.90       28.22      7.12 o 
  12  10   0      150.67      112.04      8.92 o 
  13  10   0      274.21      283.72     14.02 o 
  14  10   0       10.79        1.19     10.77 o 
  15  10   0      109.84      132.35     16.29 o 
  16  10   0       18.04       17.47     12.21 o 
  17  10   0       29.48       19.81     14.92 o 
  18  10   0       42.55       36.11     20.36 o 
  19  10   0       59.28       82.56     18.86 o 
  20  10   0        2.47      -17.69     17.69 o 
  21  10   0       89.60       76.87     20.26 o 
  22  10   0       20.25       15.31     19.89 o 
  23  10   0        0.66       29.83     25.95 o 
   0  11   0     1318.35     1284.32     38.53 o 
   1  11   0        4.96        6.95      4.75 o 
   2  11   0      887.99      726.85     19.61 o 
   3  11   0       86.47       82.00      7.11 o 
   4  11   0     1564.11     2046.20     49.29 o 
   5  11   0      346.30      460.17     14.81 o 
   6  11   0        7.45       20.96      6.60 o 
   7  11   0      601.60      647.98     20.57 o 
   8  11   0     2737.06     3066.92     79.68 o 
   9  11   0      307.39      329.33     14.36 o 
  10  11   0      454.04      416.26     15.01 o 
  11  11   0      199.82      189.11     10.42 o 
  12  11   0       35.92       35.85      9.58 o 
  13  11   0       20.30       24.88      9.41 o 
  14  11   0      171.93      205.68     12.92 o 
  15  11   0        2.97       -6.31     11.98 o 
  16  11   0       40.85       53.68     14.13 o 
  17  11   0      140.59      120.60     19.19 o 
  18  11   0      150.96      130.25     20.00 o 
  19  11   0        1.78       26.76     21.08 o 
  20  11   0      157.71      192.45     23.16 o 
  21  11   0      143.28      107.71     21.84 o 
  22  11   0       20.24       12.70     20.81 o 
   0  12   0        1.96        8.60      7.56 o 
   1  12   0      637.21      690.15     16.65 o 
   2  12   0       76.87       86.49      7.24 o 
   3  12   0      121.36      117.99      8.75 o 
   4  12   0       48.77       44.21      7.11 o 
   5  12   0      190.71      152.72      8.63 o 
   6  12   0       14.99       27.87      7.08 o 
   7  12   0        7.85        8.02      7.03 o 
   8  12   0       18.46       16.69      7.90 o 
   9  12   0      566.08      571.43     21.30 o 
  10  12   0       36.11       41.05      9.55 o 
  11  12   0      484.63      504.96     23.61 o 
  12  12   0        9.56        9.27     11.42 o 
  13  12   0      124.47      121.18     13.69 o 
  14  12   0       18.28       33.81     15.98 o 
  15  12   0       24.00       19.11     12.90 o 
  16  12   0        1.30      -13.05     13.91 o 
  17  12   0       47.07       76.79     18.52 o 
  18  12   0       15.54       12.94     18.10 o 
  19  12   0       45.72       42.57     20.10 o 
  20  12   0       41.80       30.17     19.92 o 
  21  12   0       11.93       19.92     20.61 o 
   0  13   0      101.33       80.47     11.24 o 
   1  13   0       50.53       57.19      7.67 o 
   2  13   0      211.32      216.23     10.31 o 
   3  13   0       94.86      124.60      8.29 o 
   4  13   0       25.60       27.75      7.39 o 
   5  13   0        5.66       -1.77      7.14 o 
   6  13   0        3.52        3.52      8.35 o 
   7  13   0       87.50       84.05      9.37 o 
   8  13   0        2.78       -1.11      8.97 o 
   9  13   0       10.57       11.17      9.31 o 
  10  13   0       88.20      125.54     13.82 o 
  11  13   0      171.66      146.18     18.73 o 
  12  13   0       76.05       82.34     17.89 o 
  13  13   0        4.03        0.77     16.43 o 
  14  13   0       72.87       81.49     18.38 o 
  15  13   0       23.60        1.88     18.05 o 
  16  13   0       23.06      -13.49     25.24 o 
  17  13   0        2.95      -26.36     26.36 o 
  18  13   0        2.39      -27.61     27.61 o 
  19  13   0        0.95      -13.93     28.11 o 
  20  13   0        2.40       14.24     30.05 o 
   0  14   0      139.17      134.01     16.63 o 
   1  14   0      270.51      272.35     17.39 o 
   2  14   0       25.40       55.00     10.14 o 
   3  14   0        5.36       -8.20      8.20 o 
   4  14   0       68.41       70.45     10.64 o 
   5  14   0        0.33        3.57     10.30 o 
   6  14   0      205.02      186.59     23.97 o 
   7  14   0       24.23        4.43     10.73 o 
   8  14   0       74.10       67.12     14.25 o 
   9  14   0       80.75      105.56     17.80 o 
  10  14   0      374.52      360.23     25.76 o 
  11  14   0      119.42      165.92     20.43 o 
  12  14   0       11.80       11.30     17.41 o 
  13  14   0       46.45       32.92     18.32 o 
  14  14   0       10.98        8.94     18.29 o 
  15  14   0        0.21        5.37     30.48 o 
  16  14   0        6.63       13.49     27.74 o 
  17  14   0       23.32      -27.49     27.49 o 
  18  14   0       29.30       40.23     29.98 o 
   0  15   0       70.37       60.53     26.55 o 
   1  15   0      240.66      249.97     17.83 o 
   2  15   0       69.69       74.49     13.95 o 
   3  15   0       10.56       26.21     12.70 o 
   4  15   0       39.11       38.12     10.45 o 
   5  15   0       24.03       12.32     10.51 o 
   6  15   0        3.65       -0.68     12.79 o 
   7  15   0       13.45        7.68     13.49 o 
   8  15   0       80.82       72.02     15.20 o 
   9  15   0      114.87      124.32     34.51 o 
  10  15   0      135.10      113.62     19.64 o 
  11  15   0       12.08        5.10     18.25 o 
  12  15   0       19.40       36.21     18.98 o 
  13  15   0        2.39       10.94     19.04 o 
  14  15   0        4.12      -18.89     18.89 o 
  15  15   0       26.58       27.52     20.56 o 
  16  15   0       13.35      -10.31     29.17 o 
   0  16   0      104.95       91.26     30.23 o 
   1  16   0       45.55       46.48     14.53 o 
   2  16   0       58.68       98.82     15.42 o 
   3  16   0       59.58       53.42     14.06 o 
   4  16   0       80.11       80.52     19.59 o 
   5  16   0        0.26      -12.20     17.73 o 
   6  16   0        4.27       -1.82     14.05 o 
   7  16   0       64.07       69.40     15.90 o 
   8  16   0      135.38      129.60     21.10 o 
   9  16   0       31.50       70.76     20.11 o 
  10  16   0        2.96       -4.75     19.26 o 
  11  16   0        4.21       10.41     19.83 o 
  12  16   0        2.60       15.43     19.82 o 
  13  16   0        2.13        3.19     20.34 o 
  14  16   0       16.47       23.55     22.22 o 
   0  17   0        1.04       -7.12     28.17 o 
   1  17   0       72.79       69.14     37.92 o 
   2  17   0       11.67      -16.56     21.96 o 
   3  17   0       66.84       65.84     20.64 o 
   4  17   0        0.06        6.90     19.45 o 
   5  17   0        0.15        2.23     19.56 o 
   6  17   0        3.63       -5.66     20.69 o 
   7  17   0       25.48       28.57     39.32 o 
   8  17   0        5.97      -14.86     22.33 o 
   9  17   0       11.19        5.71     23.11 o 
  10  17   0        4.72       20.64     21.54 o 
  11  17   0       20.66      -11.16     26.99 o 
  12  17   0       16.28       27.46     21.38 o 
   0  18   0       44.33       10.99     28.42 o 
   1  18   0       53.07       19.57     20.16 o 
   2  18   0       43.04       57.44     23.29 o 
   3  18   0       11.31       12.54     22.92 o 
   4  18   0      140.88      133.56     25.61 o 
   5  18   0       17.45       -6.57     22.50 o 
   6  18   0        5.30       -7.84     22.39 o 
   7  18   0        0.76       16.74     33.11 o 
   8  18   0       29.00       44.79     34.04 o 
   4   0   1    20340.69    30755.78   1235.27 o 
   6   0   1    16200.41    19046.34    608.62 o 
   8   0   1     6321.25     5654.96    152.31 o 
  10   0   1     1554.27     1266.82     35.86 o 
  12   0   1      212.17      202.18      8.65 o 
  14   0   1     1025.95      953.23     33.15 o 
  16   0   1      745.54      595.78     23.51 o 
  18   0   1      602.03      593.34     24.15 o 
  20   0   1       82.44       88.63     11.65 o 
  22   0   1      106.93      121.94     18.22 o 
  24   0   1       92.71       50.78     18.02 o 
  26   0   1       41.15       17.62     42.91 o 
   1   1   1     3675.13     6958.51    203.54 o 
   2   1   1     7606.71    12146.83    341.37 o 
   3   1   1    12904.23    19891.38    523.36 o 
   4   1   1    10789.33    16567.41    408.25 o 
   5   1   1    26194.47    28501.85    705.42 o 
   6   1   1     2639.07     4769.51    107.47 o 
   7   1   1     7448.56     6883.87    128.58 o 
   8   1   1      322.34      576.02     12.30 o 
   9   1   1      136.72      133.21      5.14 o 
  10   1   1      422.37      531.31     11.71 o 
  11   1   1      154.51      266.98      7.06 o 
  12   1   1        1.73       -2.91      2.91 o 
  13   1   1      212.07      147.05      5.31 o 
  14   1   1        5.93        7.65      4.82 o 
  15   1   1      481.23      415.29     12.75 o 
  16   1   1       49.63       48.45      6.01 o 
  17   1   1      622.59      612.98     17.32 o 
  18   1   1       71.35       76.34      6.62 o 
  19   1   1      390.10      408.13     12.88 o 
  20   1   1       58.02       61.24      8.08 o 
  21   1   1       71.24       47.68      9.35 o 
  22   1   1       98.28      100.82     12.32 o 
  23   1   1       22.24       32.59     15.10 o 
  24   1   1       40.44       12.40     12.97 o 
  25   1   1        7.78       18.48     13.14 o 
  26   1   1       32.03       43.07     14.23 o 
  27   1   1        6.45       38.57     15.15 o 
   1   2   1     1607.03     2464.17     82.82 o 
   2   2   1     8398.46     9300.42    250.24 o 
   3   2   1     1429.64     2044.14     53.77 o 
   4   2   1    17858.13    19524.63    475.85 o 
   5   2   1      312.75      661.99     16.40 o 
   6   2   1     8319.83     8482.77    166.76 o 
   7   2   1     1285.25     1322.12     26.86 o 
   8   2   1      761.25      453.64      9.35 o 
   9   2   1     1681.89     2017.29     37.14 o 
  10   2   1     1478.64     1372.06     26.03 o 
  11   2   1       82.63      133.71      5.76 o 
  12   2   1      486.83      613.17     13.40 o 
  13   2   1      165.40      255.33      7.46 o 
  14   2   1     1897.82     2045.06     43.31 o 
  15   2   1      107.20       90.30      5.93 o 
  16   2   1      355.29      364.26     11.28 o 
  17   2   1      167.45      172.29      7.76 o 
  18   2   1      302.41      280.79     11.04 o 
  19   2   1        0.17       -2.78      6.93 o 
  20   2   1      233.36      242.53     11.99 o 
  21   2   1       15.83        0.02     10.15 o 
  22   2   1        8.34        9.26     11.05 o 
  23   2   1       15.64       25.06     11.82 o 
  24   2   1       22.06       26.98     12.54 o 
  25   2   1        6.44       24.81     13.96 o 
  26   2   1        6.47       15.09     18.47 o 
  27   2   1        1.64       -1.19     16.82 o 
   2   3   1     1098.46     1018.20     22.67 o 
   3   3   1     2584.19     1464.23     34.59 o 
   4   3   1     1893.21     1678.25     42.91 o 
   5   3   1     8589.59     7394.10    208.49 o 
   6   3   1     2340.09     2136.73     44.33 o 
   7   3   1     4102.36     3751.17     71.08 o 
   8   3   1      587.52      567.21     12.07 o 
   9   3   1     1880.52     2431.42     46.73 o 
  10   3   1     1441.44     1842.60     42.39 o 
  11   3   1     1002.90     1282.21     30.02 o 
  12   3   1        9.96       10.76      3.65 o 
  13   3   1      798.09     1023.80     24.67 o 
  14   3   1      336.22      357.19     11.74 o 
  15   3   1      911.30      826.49     21.12 o 
  16   3   1      176.05      185.75      8.29 o 
  17   3   1      120.88      116.48      7.54 o 
  18   3   1       39.20       38.65      7.03 o 
  19   3   1       80.04      100.13      8.40 o 
  20   3   1       12.39       23.51      8.54 o 
  21   3   1       66.89       34.29     10.40 o 
  22   3   1        5.67      -10.67     10.67 o 
  23   3   1        1.38       19.26     16.78 o 
  24   3   1        0.09       18.78     12.35 o 
  25   3   1        5.27       -2.72     15.71 o 
  26   3   1        1.97      -16.53     16.53 o 
  27   3   1        1.63       40.11     18.54 o 
   1   4   1      271.71      247.45      6.79 o 
   2   4   1     1690.50     1777.16     42.08 o 
   3   4   1     2245.64     2303.67     57.01 o 
   4   4   1     7511.72     7972.68    206.11 o 
   5   4   1     6905.27     7602.58    188.07 o 
   6   4   1      820.53      537.28     15.94 o 
   7   4   1     2254.48     2430.38     49.12 o 
   8   4   1     1490.19     1358.70     27.81 o 
   9   4   1       64.06      144.50      4.63 o 
  10   4   1     1454.79     1662.39     32.50 o 
  11   4   1      137.24      183.04      5.61 o 
  12   4   1      188.77      185.66      6.67 o 
  13   4   1       28.83       24.69      4.16 o 
  14   4   1      540.07      521.63     14.73 o 
  15   4   1      122.74      107.72      7.03 o 
  16   4   1      237.35      224.41      9.24 o 
  17   4   1      173.60      175.21      8.77 o 
  18   4   1      122.13      119.74      8.43 o 
  19   4   1      125.82      136.04      8.89 o 
  20   4   1       87.76       89.39     16.19 o 
  21   4   1       14.38       -5.33     10.18 o 
  22   4   1        9.55       -6.52     10.88 o 
  23   4   1       10.34       12.31     12.84 o 
  24   4   1        9.51        7.19     14.65 o 
  25   4   1        4.63       27.05     16.32 o 
  26   4   1       10.16       55.27     17.43 o 
  27   4   1        0.07       -8.90     17.71 o 
   1   5   1      130.97      214.28      6.50 o 
   2   5   1      244.15      218.59      6.26 o 
   3   5   1     1547.43     1116.21     29.02 o 
   4   5   1     4158.04     3404.20     75.45 o 
   5   5   1     3713.06     3325.94     78.44 o 
   6   5   1     4281.25     4883.94    108.11 o 
   7   5   1     1303.83     1083.23     22.71 o 
   8   5   1      982.42      986.81     20.87 o 
   9   5   1      429.49      459.39     10.86 o 
  10   5   1      330.99      292.64      8.63 o 
  11   5   1       18.96       28.56      4.05 o 
  12   5   1        8.43        8.63      4.15 o 
  13   5   1      109.97       95.17      5.70 o 
  14   5   1      230.30      200.94      7.65 o 
  15   5   1      118.86      107.16      7.07 o 
  16   5   1      276.72      227.22     10.19 o 
  17   5   1      220.99      226.26     10.82 o 
  18   5   1      219.42      227.42     10.34 o 
  19   5   1      164.76      178.20      9.89 o 
  20   5   1       16.37        0.46      9.80 o 
  21   5   1       13.27       12.01     13.47 o 
  22   5   1       15.92       14.47     13.94 o 
  23   5   1       14.87       32.80     15.22 o 
  24   5   1        3.21        6.41     19.72 o 
  25   5   1       23.63       16.72     16.44 o 
  26   5   1        1.62      -13.24     16.86 o 
   1   6   1     2291.82     4135.13     86.00 o 
   2   6   1     6710.55     9608.05    207.39 o 
   3   6   1     2855.87     3272.45     73.62 o 
   4   6   1      759.63      691.70     16.29 o 
   5   6   1     2900.76     2568.94     57.35 o 
   6   6   1      757.97      751.96     19.85 o 
   7   6   1     2158.14     1963.86     42.29 o 
   8   6   1      957.67      717.55     16.97 o 
   9   6   1      853.74      864.28     18.87 o 
  10   6   1       29.27       27.88      4.04 o 
  11   6   1       20.90       25.64      4.38 o 
  12   6   1       62.53       70.63      5.25 o 
  13   6   1       80.04       99.03      5.93 o 
  14   6   1      168.09      191.94      8.39 o 
  15   6   1      219.97      188.45     11.04 o 
  16   6   1      136.36      151.92      8.29 o 
  17   6   1      317.51      310.99     11.50 o 
  18   6   1       47.11       54.51      7.53 o 
  19   6   1       68.22       69.69     13.98 o 
  20   6   1        6.82       -5.03      7.18 o 
  21   6   1       27.62       15.13     11.02 o 
  22   6   1        2.17       22.91     22.21 o 
  23   6   1        4.83       15.62     26.92 o 
  24   6   1        4.92       12.80     43.70 o 
  25   6   1        2.80      -20.57     20.57 o 
  26   6   1       10.71       17.68     22.42 o 
   1   7   1      687.43      876.43     19.34 o 
   2   7   1       76.91      117.68      6.62 o 
   3   7   1      617.26      521.89     13.23 o 
   4   7   1     1994.90     1700.86     44.08 o 
   5   7   1      686.42      539.81     13.17 o 
   6   7   1     2944.69     2717.38     61.37 o 
   7   7   1      774.44      701.53     19.81 o 
   8   7   1     1915.76     1858.24     43.24 o 
   9   7   1       39.08       69.58      4.73 o 
  10   7   1      205.29      220.98      7.61 o 
  11   7   1       42.23       23.93      4.95 o 
  12   7   1       20.95       19.63      5.29 o 
  13   7   1       61.35       66.58      6.18 o 
  14   7   1      174.42      186.57     12.01 o 
  15   7   1       98.12      119.15      8.45 o 
  16   7   1      300.30      298.69     12.05 o 
  17   7   1       44.90       34.95      9.33 o 
  18   7   1      155.55      143.22     11.78 o 
  19   7   1        5.88       22.60     16.41 o 
  20   7   1       17.00       15.37     16.77 o 
  21   7   1        5.39       17.11     17.95 o 
  22   7   1        0.90       11.49     18.69 o 
  23   7   1        0.42      -17.64     17.64 o 
  24   7   1        2.65       -9.68     20.46 o 
  25   7   1        9.57        2.74     21.64 o 
   1   8   1      403.98      460.01     10.33 o 
   2   8   1       86.99      123.17      4.83 o 
   3   8   1     1665.19     1481.82     32.80 o 
   4   8   1       95.49       74.96      5.06 o 
   5   8   1     2543.21     2322.39     52.98 o 
   6   8   1      421.17      543.18     15.79 o 
   7   8   1     2435.75     2289.77     50.91 o 
   8   8   1      336.57      414.81     13.33 o 
   9   8   1      181.50      164.26      7.97 o 
  10   8   1      427.00      551.54     16.98 o 
  11   8   1      218.89      227.44     10.09 o 
  12   8   1      101.49       92.07      6.73 o 
  13   8   1       66.07       77.92      6.66 o 
  14   8   1      172.01      158.24      8.84 o 
  15   8   1      198.93      175.73     11.39 o 
  16   8   1       40.29       42.63      9.38 o 
  17   8   1      229.30      228.77     13.33 o 
  18   8   1       35.02        6.32      9.84 o 
  19   8   1       75.19       74.84     17.77 o 
  20   8   1       12.25        0.50     17.34 o 
  21   8   1       17.30       -8.06     17.95 o 
  22   8   1       11.58      -17.75     17.75 o 
  23   8   1        0.26      -20.29     20.29 o 
  24   8   1        2.26        3.95     20.95 o 
  25   8   1        0.29      -20.74     21.66 o 
   1   9   1       84.40      144.37      4.78 o 
   2   9   1      800.34      732.31     15.14 o 
   3   9   1       33.99       26.59      4.45 o 
   4   9   1     2326.81     2208.05     53.60 o 
   5   9   1      104.45       78.48      5.67 o 
   6   9   1     2045.02     1908.45     42.94 o 
   7   9   1      239.05      284.33      9.61 o 
   8   9   1      451.48      451.23     13.09 o 
   9   9   1      225.89      294.16     10.27 o 
  10   9   1      135.03      163.55      8.81 o 
  11   9   1      240.69      232.87     10.50 o 
  12   9   1      131.39      111.51     12.71 o 
  13   9   1      140.29      128.19      8.71 o 
  14   9   1      444.97      485.35     18.42 o 
  15   9   1       23.13       32.26      9.17 o 
  16   9   1      143.35      163.56     13.04 o 
  17   9   1      122.57      127.86     11.71 o 
  18   9   1      115.81       76.25     16.48 o 
  19   9   1       21.62       34.92     16.33 o 
  20   9   1       37.32       21.51     27.11 o 
  21   9   1        6.21      -18.25     18.25 o 
  22   9   1        1.72        3.87     19.81 o 
  23   9   1        1.75      -13.79     20.15 o 
  24   9   1        2.51      -21.00     21.00 o 
   1  10   1       30.31       20.23      3.94 o 
   2  10   1       61.57       85.71      4.96 o 
   3  10   1      524.95      456.73     12.91 o 
   4  10   1      139.38      135.61      6.57 o 
   5  10   1     1210.80     1015.55     24.98 o 
   6  10   1       28.62       37.75      5.70 o 
   7  10   1      722.92      719.99     20.50 o 
   8  10   1      116.93      127.20      7.45 o 
   9  10   1     1018.77     1154.02     28.43 o 
  10  10   1      462.26      568.54     16.84 o 
  11  10   1      337.42      373.32     13.94 o 
  12  10   1      120.27      101.29      8.91 o 
  13  10   1      874.22      876.66     25.52 o 
  14  10   1      420.17      418.84     17.13 o 
  15  10   1      368.02      376.69     16.69 o 
  16  10   1       28.10       47.22     10.51 o 
  17  10   1       38.61       25.99     12.49 o 
  18  10   1       64.80       18.71     31.23 o 
  19  10   1       20.69       16.95     18.06 o 
  20  10   1       24.45       46.04     19.41 o 
  21  10   1       24.10       26.17     19.98 o 
  22  10   1        3.23        7.20     20.47 o 
  23  10   1        1.72       -3.38     29.14 o 
   1  11   1      133.67      169.20      8.20 o 
   2  11   1      859.38      935.49     22.06 o 
   3  11   1      413.01      480.07     13.22 o 
   4  11   1     1123.27     1172.24     28.58 o 
   5  11   1      490.66      560.61     16.80 o 
   6  11   1      362.18      311.22     11.03 o 
   7  11   1      207.04      224.27      9.85 o 
   8  11   1      316.47      317.42     11.28 o 
   9  11   1       51.96       44.62      8.08 o 
  10  11   1      257.52      307.10     11.62 o 
  11  11   1       67.06       82.85      7.99 o 
  12  11   1       44.31       51.58      8.00 o 
  13  11   1       47.13       51.42      8.22 o 
  14  11   1      254.02      254.32     16.68 o 
  15  11   1        6.91       14.47     14.97 o 
  16  11   1       13.47       10.85     12.35 o 
  17  11   1       44.97       20.78     13.06 o 
  18  11   1       31.46       46.49     33.08 o 
  19  11   1       57.52       56.03     19.48 o 
  20  11   1       57.75       63.90     40.92 o 
  21  11   1        6.88        3.90     20.49 o 
  22  11   1        8.81      -11.57     21.07 o 
   1  12   1      608.58      632.39     19.86 o 
   2  12   1      630.85      762.01     21.06 o 
   3  12   1     1017.16     1016.13     26.09 o 
   4  12   1      419.29      444.05     16.40 o 
   5  12   1      424.08      426.02     16.78 o 
   6  12   1      297.18      306.99     12.73 o 
   7  12   1      246.95      226.43     11.33 o 
   8  12   1       10.70       32.73      7.34 o 
   9  12   1       61.09       73.52      7.69 o 
  10  12   1       57.01       54.61     10.17 o 
  11  12   1       11.98        8.18      9.34 o 
  12  12   1        7.62       -5.08      9.51 o 
  13  12   1       16.81       16.60     11.68 o 
  14  12   1        7.28      -11.37     11.37 o 
  15  12   1       32.86       46.22     13.84 o 
  16  12   1       15.83       27.16     13.37 o 
  17  12   1       24.04       47.52     18.35 o 
  18  12   1       15.51       38.67     18.82 o 
  19  12   1       59.16       72.40     20.67 o 
  20  12   1       12.18       39.79     20.74 o 
  21  12   1       18.43       -9.17     21.05 o 
   1  13   1        1.36       17.47      7.99 o 
   2  13   1       28.83       48.20      8.70 o 
   3  13   1      111.46      102.85      9.26 o 
   4  13   1      541.46      503.82     19.38 o 
   5  13   1      123.75      137.26      9.84 o 
   6  13   1      511.12      496.39     37.30 o 
   7  13   1      130.03      158.98     13.89 o 
   8  13   1      233.72      238.76     15.63 o 
   9  13   1       47.60       49.31     11.54 o 
  10  13   1       58.54       36.91     12.29 o 
  11  13   1       14.31       34.65     14.38 o 
  12  13   1       30.53       46.99     13.05 o 
  13  13   1        6.72       17.09     14.90 o 
  14  13   1       52.11       61.60     16.77 o 
  15  13   1       14.51       33.97     13.47 o 
  16  13   1       37.05       59.57     18.14 o 
  17  13   1        1.79       -6.45     18.13 o 
  18  13   1       12.30       15.29     22.64 o 
  19  13   1        3.19       -0.67     19.19 o 
   1  14   1        7.39       -3.05     10.89 o 
   2  14   1      112.54      109.08     13.07 o 
   3  14   1      200.78      188.64     19.14 o 
   4  14   1      184.58      167.88     15.06 o 
   5  14   1      272.49      286.16     18.14 o 
   6  14   1      102.50       85.85     15.52 o 
   7  14   1       49.59       60.93     12.41 o 
   8  14   1        5.11       19.23     11.62 o 
   9  14   1       28.87       25.90     12.81 o 
  10  14   1       25.63       24.65     12.40 o 
  11  14   1       14.72        3.52     12.91 o 
  12  14   1        3.50       -5.10     13.04 o 
  13  14   1        7.93       35.75     16.47 o 
  14  14   1       14.47      -10.67     19.55 o 
  15  14   1        7.62       41.60     27.17 o 
  16  14   1        1.90       36.54     26.92 o 
  17  14   1       29.12      -22.43     27.98 o 
  18  14   1       10.74       17.62     29.17 o 
   1  15   1       14.78        5.58     15.25 o 
   2  15   1        9.80       -6.22     12.36 o 
   3  15   1       79.58       91.96     13.62 o 
   4  15   1      131.03      114.24     19.59 o 
   5  15   1       70.34       76.75     14.52 o 
   6  15   1       51.34       54.50     15.68 o 
   7  15   1       36.01       48.19     16.53 o 
   8  15   1       18.61       25.74     12.63 o 
   9  15   1       93.19       98.24     23.10 o 
  10  15   1        0.93        3.42     13.31 o 
  11  15   1       27.95       17.53     14.13 o 
  12  15   1        0.13       -5.41     34.54 o 
  13  15   1       58.44       31.59     24.55 o 
  14  15   1       18.79       31.10     18.02 o 
  15  15   1       25.86       14.05     29.80 o 
  16  15   1       16.64       20.18     29.11 o 
   1  16   1       13.69       15.77     18.05 o 
   2  16   1        1.22       -4.79     13.38 o 
   3  16   1       19.92       -7.37     17.36 o 
   4  16   1       82.98       81.31     21.22 o 
   5  16   1       34.12       33.90     16.33 o 
   6  16   1       82.97       98.77     17.97 o 
   7  16   1       16.44       14.54     16.10 o 
   8  16   1       36.08       45.03     17.31 o 
   9  16   1        4.37       49.94     17.71 o 
  10  16   1       41.40       21.12     15.12 o 
  11  16   1        4.06        7.56     14.72 o 
  12  16   1        3.51       -3.30     16.99 o 
  13  16   1       14.09       18.87     19.62 o 
  14  16   1       32.96       16.30     28.73 o 
   1  17   1       25.48       17.17     20.58 o 
   2  17   1        8.49       -1.03     20.43 o 
   3  17   1       37.88       66.31     15.98 o 
   4  17   1        4.81        6.49     15.21 o 
   5  17   1       36.32       28.75     21.61 o 
   6  17   1       42.41       28.51     18.64 o 
   7  17   1       42.38       43.57     19.29 o 
   8  17   1        9.12       30.83     18.87 o 
   9  17   1       49.07       29.73     18.46 o 
  10  17   1       10.25       16.99     19.80 o 
  11  17   1        4.65       -4.25     24.30 o 
   1  18   1        0.87        4.10     22.79 o 
   2  18   1       22.28       -2.77     39.29 o 
   3  18   1        0.31       13.71     22.98 o 
   4  18   1       20.11       14.97     30.70 o 
   5  18   1        3.32       12.22     20.83 o 
   6  18   1       19.95       42.52     20.07 o 
   7  18   1       14.35       37.27     20.14 o 
   2   0   2     3171.06     2559.81     67.41 o 
   4   0   2      927.57      688.30     19.56 o 
   6   0   2      856.60      971.73     31.78 o 
   8   0   2      675.78      572.24     20.25 o 
  10   0   2     2245.98     1757.38     56.69 o 
  12   0   2      845.68      687.60     24.93 o 
  14   0   2      911.36      782.65     36.19 o 
  16   0   2      491.43      410.55     18.25 o 
  18   0   2        1.71        3.65      9.84 o 
  20   0   2      102.29       95.83     10.84 o 
  22   0   2      132.46      160.97     15.06 o 
  24   0   2       51.62       60.50     19.24 o 
  26   0   2       24.64       41.51     21.08 o 
   0   1   2     1468.27     1479.07     47.83 o 
   1   1   2     7935.07     5852.01    119.85 o 
   2   1   2      321.33      394.65      8.03 o 
   3   1   2     1234.80      639.32     16.94 o 
   4   1   2      709.87     1016.13     21.58 o 
   5   1   2     1905.86     2534.99     52.52 o 
   6   1   2     1339.69     1648.49     32.53 o 
   7   1   2      735.68     1411.31     27.43 o 
   8   1   2     1431.11     1919.01     37.87 o 
   9   1   2     4418.40     4482.37     82.92 o 
  10   1   2      780.86      913.28     17.79 o 
  11   1   2     3349.99     3566.09     69.55 o 
  12   1   2       58.07       70.05      4.87 o 
  13   1   2     1089.96     1024.81     22.89 o 
  14   1   2       88.52       83.36      5.71 o 
  15   1   2      342.45      218.87      8.84 o 
  16   1   2      207.76      193.98      7.99 o 
  17   1   2      151.67      196.59      8.48 o 
  18   1   2      245.61      224.20      9.39 o 
  19   1   2        0.56        3.63      6.75 o 
  20   1   2      106.64       97.92      8.37 o 
  21   1   2       58.08       63.66      9.91 o 
  22   1   2       48.48       37.76     10.13 o 
  23   1   2       58.13       82.75     13.22 o 
  24   1   2        0.27       -2.70     12.61 o 
  25   1   2       54.27       65.92     15.21 o 
  26   1   2        2.73      -13.43     13.43 o 
   0   2   2     5912.60     6021.54    160.25 o 
   1   2   2     1892.40     2071.66     42.75 o 
   2   2   2     6147.99     5518.63    106.02 o 
   3   2   2      699.78      761.05     16.70 o 
   4   2   2     2541.31     2856.47     55.24 o 
   5   2   2      595.82      816.47     16.53 o 
   6   2   2     1155.06     1655.22     32.14 o 
   7   2   2     3958.31     5820.49    112.36 o 
   8   2   2     3157.49     4142.43     86.82 o 
   9   2   2     1317.99     1408.10     30.20 o 
  10   2   2     6821.14     7313.25    141.27 o 
  11   2   2      531.37      827.05     17.39 o 
  12   2   2     1486.00     1400.68     29.70 o 
  13   2   2       59.31       60.84      5.08 o 
  14   2   2      368.96      340.34     10.35 o 
  15   2   2      387.71      408.33     12.12 o 
  16   2   2      195.47      179.10      8.08 o 
  17   2   2      214.58      236.37      9.37 o 
  18   2   2      296.23      344.86     11.47 o 
  19   2   2      174.41      209.46     11.86 o 
  20   2   2       49.67       62.94      7.53 o 
  21   2   2       89.47       67.55     10.24 o 
  22   2   2       34.26       21.39     10.97 o 
  23   2   2        8.39        0.17     12.10 o 
  24   2   2       26.25       27.89     13.15 o 
  25   2   2        0.48       -3.64     13.53 o 
  26   2   2       14.06        1.78     13.91 o 
   0   3   2     1134.29     1048.64     47.79 o 
   1   3   2     7022.95     6161.81    152.63 o 
   2   3   2      905.28      646.42     16.75 o 
   3   3   2     4188.57     3517.28     79.68 o 
   4   3   2      305.18      348.65      8.04 o 
   5   3   2      266.20      406.40      9.10 o 
   6   3   2      417.65      592.37     12.72 o 
   7   3   2     2059.37     2033.20     40.45 o 
   8   3   2       94.21       98.96      4.86 o 
   9   3   2     2980.33     2742.12     53.25 o 
  10   3   2      192.28      269.36      7.28 o 
  11   3   2     1197.20     1145.98     23.40 o 
  12   3   2      577.24      503.30     13.89 o 
  13   3   2      612.97      553.04     15.40 o 
  14   3   2      115.69       95.78      6.11 o 
  15   3   2      106.42       98.83      6.50 o 
  16   3   2       83.29       72.88      6.62 o 
  17   3   2       93.70       81.52      7.36 o 
  18   3   2       63.85       61.91      7.81 o 
  19   3   2       74.71      110.03      8.85 o 
  20   3   2       54.75       57.01      8.51 o 
  21   3   2       50.19       85.69     10.78 o 
  22   3   2       20.83       19.18     10.50 o 
  23   3   2       29.66       54.32     11.46 o 
  24   3   2        9.22        7.54     12.86 o 
  25   3   2        4.21       25.58     14.01 o 
  26   3   2        3.11       25.68     15.15 o 
   0   4   2     2698.95     2125.20     83.01 o 
   1   4   2     3029.43     2774.92     70.98 o 
   2   4   2     1941.01     1533.17     36.11 o 
   3   4   2      679.14      585.34     16.81 o 
   4   4   2      623.95      466.37     11.72 o 
   5   4   2      334.78      418.08      9.14 o 
   6   4   2      615.14      821.77     16.74 o 
   7   4   2      336.73      251.30      6.86 o 
   8   4   2      628.78      593.38     12.44 o 
   9   4   2      669.32      612.86     13.47 o 
  10   4   2     1173.44      991.45     21.85 o 
  11   4   2      468.44      433.77     11.23 o 
  12   4   2     1075.69      927.72     22.66 o 
  13   4   2      317.12      284.65      9.77 o 
  14   4   2      239.80      262.05      9.62 o 
  15   4   2       50.34       44.20      6.35 o 
  16   4   2      108.19       71.59      7.87 o 
  17   4   2        9.32        5.56      5.95 o 
  18   4   2       39.84       46.82      7.91 o 
  19   4   2       15.65       12.30      7.58 o 
  20   4   2       50.56       44.77      9.73 o 
  21   4   2        8.30        4.10      9.81 o 
  22   4   2       34.98       45.74     11.69 o 
  23   4   2        4.81        8.33     10.56 o 
  24   4   2       21.38       33.04     16.61 o 
  25   4   2        6.63       -0.48     13.17 o 
  26   4   2        4.50       11.01     17.33 o 
   0   5   2     4060.33     4072.26    158.15 o 
   1   5   2     1549.91     1539.72     40.82 o 
   2   5   2     1812.68     1938.39     53.87 o 
   3   5   2     1109.63     1198.09     24.67 o 
   4   5   2      324.16      318.04     10.83 o 
   5   5   2     1350.67     1954.94     45.05 o 
   6   5   2      389.29      619.79     13.33 o 
   7   5   2      857.46      866.89     17.77 o 
   8   5   2      265.94      214.31      6.27 o 
   9   5   2     1294.42     1090.61     22.23 o 
  10   5   2      903.98      772.67     17.78 o 
  11   5   2      431.60      388.09     11.08 o 
  12   5   2      603.58      543.27     13.73 o 
  13   5   2      295.05      291.18     10.06 o 
  14   5   2      283.86      252.44      9.44 o 
  15   5   2      168.55      115.75      7.46 o 
  16   5   2       76.91       61.56      7.10 o 
  17   5   2       30.52        7.70      6.69 o 
  18   5   2       25.37       41.16      7.42 o 
  19   5   2       60.36       80.66     10.24 o 
  20   5   2       19.64       18.79     11.86 o 
  21   5   2       21.20       13.98     11.39 o 
  22   5   2       27.30       22.18     12.38 o 
  23   5   2       18.36       18.09     11.96 o 
  24   5   2       30.69       47.14     15.56 o 
  25   5   2        8.62      -11.12     20.31 o 
   0   6   2     1819.76     1880.38     76.97 o 
   1   6   2     4409.43     4811.70    113.49 o 
   2   6   2      530.15      488.55     13.67 o 
   3   6   2      964.17     1339.62     30.18 o 
   4   6   2      319.80      329.82      9.45 o 
   5   6   2      627.37      791.07     22.08 o 
   6   6   2      111.33      168.17      8.23 o 
   7   6   2       42.18       30.89      3.41 o 
   8   6   2      566.10      670.14     14.87 o 
   9   6   2     1189.95     1173.99     24.28 o 
  10   6   2      543.06      439.96     12.73 o 
  11   6   2      607.56      608.10     16.42 o 
  12   6   2      213.74      229.88      8.69 o 
  13   6   2      415.27      407.70     12.82 o 
  14   6   2       60.54       42.13      7.33 o 
  15   6   2      162.14      138.46      9.11 o 
  16   6   2       17.47       16.30      7.44 o 
  17   6   2       39.10       29.92      8.32 o 
  18   6   2       37.81       32.42      8.53 o 
  19   6   2        7.50        9.28      9.82 o 
  20   6   2       11.99       13.03     11.07 o 
  21   6   2       15.92       21.85     11.37 o 
  22   6   2        8.63        0.30     12.10 o 
  23   6   2       45.66       46.65     21.67 o 
  24   6   2       11.89        8.13     20.67 o 
  25   6   2       10.68        4.93     21.66 o 
   0   7   2     1737.85     1242.51     57.41 o 
   1   7   2      316.54      294.02      9.89 o 
   2   7   2     1874.50     1587.90     33.04 o 
   3   7   2      155.34      122.46      5.12 o 
   4   7   2      510.77      473.11     12.88 o 
   5   7   2       74.58       84.32      7.83 o 
   6   7   2      338.54      424.42     11.85 o 
   7   7   2       51.41       45.80      4.84 o 
   8   7   2      365.33      362.87     11.19 o 
   9   7   2      120.14      123.05      6.10 o 
  10   7   2     1009.20      950.51     23.06 o 
  11   7   2      188.03      215.51      8.71 o 
  12   7   2      374.73      333.46     11.02 o 
  13   7   2       78.59      102.02     10.71 o 
  14   7   2      212.20      209.09     10.41 o 
  15   7   2       13.22       18.84      7.46 o 
  16   7   2      161.51      121.63      9.28 o 
  17   7   2        1.03       -8.21      8.21 o 
  18   7   2       24.04       42.01     12.33 o 
  19   7   2       23.69       36.86     10.97 o 
  20   7   2       70.77       61.67     13.87 o 
  21   7   2        3.70        8.18     11.63 o 
  22   7   2       23.63       39.30     15.15 o 
  23   7   2        7.52       -8.06     15.66 o 
  24   7   2       16.14      -26.61     26.61 o 
   0   8   2      321.68      390.01     16.95 o 
   1   8   2     2650.34     2461.63     52.46 o 
   2   8   2      155.31      186.70      6.40 o 
   3   8   2     1067.05      971.58     21.68 o 
   4   8   2       31.86       28.31      4.64 o 
   5   8   2       93.52      124.32      6.15 o 
   6   8   2       21.98       19.57      5.32 o 
   7   8   2      125.04      159.79      7.22 o 
   8   8   2      153.66      161.09      7.22 o 
   9   8   2     1086.00      934.14     23.34 o 
  10   8   2      159.39      185.24      8.78 o 
  11   8   2     1295.12     1275.43     34.10 o 
  12   8   2      136.00      158.08      8.24 o 
  13   8   2      443.73      455.91     14.35 o 
  14   8   2        3.21        2.81      7.09 o 
  15   8   2        1.29       -1.21      7.70 o 
  16   8   2       16.28       19.19      8.27 o 
  17   8   2       65.52       54.13     10.19 o 
  18   8   2       46.12       40.00     10.93 o 
  19   8   2       55.67       25.25     10.99 o 
  20   8   2        0.26       -7.40     13.42 o 
  21   8   2        3.74       22.42     14.62 o 
  22   8   2        8.90       18.03     15.50 o 
  23   8   2        6.67        8.25     15.83 o 
  24   8   2        2.33       17.22     27.02 o 
   0   9   2     1702.32     1359.28     47.76 o 
   1   9   2      117.07       86.69      5.16 o 
   2   9   2     1468.18     1315.74     29.17 o 
   3   9   2       31.00       33.47      4.74 o 
   4   9   2      297.67      290.41      9.88 o 
   5   9   2       31.22       47.49      5.55 o 
   6   9   2       47.01       86.73      6.65 o 
   7   9   2      115.68      146.46      7.27 o 
   8   9   2      523.22      500.31     14.29 o 
   9   9   2      503.88      506.05     14.90 o 
  10   9   2     1540.36     1622.21     43.07 o 
  11   9   2      873.53      967.96     27.53 o 
  12   9   2      547.89      531.31     18.19 o 
  13   9   2      362.99      355.51     16.80 o 
  14   9   2       77.88      124.26     10.48 o 
  15   9   2      573.04      537.31     20.23 o 
  16   9   2       25.76       22.55      9.86 o 
  17   9   2       92.78       62.80     13.23 o 
  18   9   2       65.71       60.53     14.12 o 
  19   9   2       90.51       53.22     13.86 o 
  20   9   2       36.33       44.99     15.01 o 
  21   9   2        7.07       -3.00     15.35 o 
  22   9   2        4.67       22.26     16.02 o 
  23   9   2       12.55       26.38     46.16 o 
   0  10   2      171.17      256.78     13.88 o 
   1  10   2     1286.10     1260.50     29.37 o 
   2  10   2       51.56       67.66      6.54 o 
   3  10   2      304.02      278.65      9.18 o 
   4  10   2       16.50       17.82      7.42 o 
   5  10   2       40.77       34.54      5.82 o 
   6  10   2       21.85       11.87      5.85 o 
   7  10   2      239.96      228.50      9.01 o 
   8  10   2      152.99      138.13      8.11 o 
   9  10   2      566.44      573.76     16.97 o 
  10  10   2      142.77      154.62      9.48 o 
  11  10   2       63.64       56.13      8.18 o 
  12  10   2       90.46       77.80      8.78 o 
  13  10   2       89.54      137.53     14.55 o 
  14  10   2       73.27       58.78     12.35 o 
  15  10   2      313.56      322.05     18.26 o 
  16  10   2      110.36       91.46     13.60 o 
  17  10   2       11.60        9.13     13.13 o 
  18  10   2        7.87       10.61     13.76 o 
  19  10   2       13.90        8.52     13.57 o 
  20  10   2        1.00       -6.16     16.77 o 
  21  10   2       31.77       55.04     21.85 o 
  22  10   2        0.98      -15.83     15.83 o 
   0  11   2      287.56      249.97     13.78 o 
   1  11   2      128.38      142.45      7.16 o 
   2  11   2      441.18      403.72     13.10 o 
   3  11   2       22.17       19.18      6.56 o 
   4  11   2      117.81      129.17      7.74 o 
   5  11   2       21.72       21.11      6.38 o 
   6  11   2       17.50       21.11      6.30 o 
   7  11   2        9.84       11.28      7.06 o 
   8  11   2      116.85      127.26      7.99 o 
   9  11   2       17.56       28.83      7.92 o 
  10  11   2      178.78      213.05     11.08 o 
  11  11   2       27.48       23.27      9.32 o 
  12  11   2      212.98      259.19     14.13 o 
  13  11   2       53.75       57.92     10.23 o 
  14  11   2      108.61      136.65     13.97 o 
  15  11   2        3.80        6.62     12.08 o 
  16  11   2       23.91       -2.28     21.05 o 
  17  11   2        4.78       -2.91     13.08 o 
  18  11   2        7.07        7.47     18.97 o 
  19  11   2        1.68      -14.96     14.96 o 
  20  11   2       12.19        0.01     15.52 o 
  21  11   2        1.76       -4.02     16.79 o 
   0  12   2     1956.66     1889.79     65.03 o 
   1  12   2      186.17      226.75     12.39 o 
   2  12   2       91.14       93.07      8.32 o 
   3  12   2      551.18      603.15     19.19 o 
   4  12   2      200.93      178.00      9.97 o 
   5  12   2       54.74       66.80      8.21 o 
   6  12   2       59.51       59.47      7.38 o 
   7  12   2       95.74      105.53      8.69 o 
   8  12   2        3.68       10.22      7.76 o 
   9  12   2      193.12      196.54     11.20 o 
  10  12   2       12.84       11.67     11.67 o 
  11  12   2      177.77      193.05     14.46 o 
  12  12   2       56.48       62.47     12.13 o 
  13  12   2       55.70       72.86     18.42 o 
  14  12   2       16.95       -3.22     11.94 o 
  15  12   2       20.05       28.18     13.19 o 
  16  12   2       11.98        4.69     13.04 o 
  17  12   2        2.41        9.06     16.80 o 
  18  12   2        2.16       -9.21     14.58 o 
  19  12   2       23.57       14.00     15.44 o 
  20  12   2        2.15       -7.89     21.86 o 
   0  13   2     1795.81     1555.79    110.38 o 
   1  13   2      711.31      776.98     81.18 o 
   2  13   2      407.19      443.30     26.05 o 
   3  13   2      101.22       94.79     14.54 o 
   4  13   2       86.00       64.31     13.88 o 
   5  13   2       45.90       69.82     13.33 o 
   6  13   2       92.59       89.23     18.86 o 
   7  13   2        8.78       23.38     10.41 o 
   8  13   2      143.55      160.45     13.77 o 
   9  13   2       48.66       42.88     14.30 o 
  10  13   2      129.83      159.50     13.85 o 
  11  13   2       20.79       31.20     11.68 o 
  12  13   2       26.53       27.70     15.25 o 
  13  13   2       13.67        3.95     21.85 o 
  14  13   2       10.41       43.76     13.65 o 
  15  13   2       12.22       15.05     13.57 o 
  16  13   2        8.98        1.36     17.36 o 
  17  13   2        4.57       15.94     14.96 o 
  18  13   2       14.13        4.30     15.42 o 
  19  13   2        1.38       -3.72     52.72 o 
   0  14   2       59.41       21.43     24.05 o 
   1  14   2      276.09      271.60     24.05 o 
   2  14   2       32.46       32.21     14.93 o 
   3  14   2       47.21       24.24     14.14 o 
   4  14   2       41.26       63.05     14.77 o 
   5  14   2       18.91       11.08     13.23 o 
   6  14   2       14.25        7.97     16.21 o 
   7  14   2       45.05       37.96     14.93 o 
   8  14   2       13.09       18.73     14.97 o 
   9  14   2       73.75       76.02     20.18 o 
  10  14   2       31.03       43.64     15.61 o 
  11  14   2       41.75       52.94     16.13 o 
  12  14   2       19.03       -5.48     15.38 o 
  13  14   2       31.59       59.24     16.66 o 
  14  14   2       13.99       11.21     17.20 o 
  15  14   2       10.10        6.46     14.99 o 
  16  14   2       13.27       18.62     15.83 o 
  17  14   2        4.38       -6.37     15.67 o 
   0  15   2       91.28      138.61     28.92 o 
   1  15   2      119.10      151.72     22.55 o 
   2  15   2       30.71       63.15     26.42 o 
   3  15   2       18.10       22.39     26.17 o 
   4  15   2       15.98       32.04     14.52 o 
   5  15   2       12.63       13.71     15.62 o 
   6  15   2        0.66        2.62     15.10 o 
   7  15   2        4.97       12.74     19.83 o 
   8  15   2       28.31       35.61     21.02 o 
   9  15   2       52.55       59.47     22.93 o 
  10  15   2       29.43       30.48     22.68 o 
  11  15   2        1.44       20.11     22.18 o 
  12  15   2       58.94       29.57     26.17 o 
  13  15   2       12.78       12.92     26.45 o 
  14  15   2        8.01        5.27     17.96 o 
  15  15   2       24.97        8.58     19.49 o 
   0  16   2       99.36       88.45     29.80 o 
   1  16   2       15.59       36.61     28.42 o 
   2  16   2       46.75       91.58     30.11 o 
   3  16   2       17.35       -4.68     26.36 o 
   4  16   2        6.37       30.58     22.89 o 
   5  16   2        3.46       15.94     16.39 o 
   6  16   2        8.22        8.45     16.36 o 
   7  16   2        1.00       -1.17     16.33 o 
   8  16   2       40.44       46.35     22.61 o 
   9  16   2        8.70       22.43     22.61 o 
  10  16   2       33.32       10.12     23.42 o 
  11  16   2       56.92       66.40     25.67 o 
  12  16   2       32.46       14.68     22.68 o 
  13  16   2       24.20       25.86     23.86 o 
   0  17   2       10.93       32.61     30.23 o 
   1  17   2       38.66       78.71     31.36 o 
   2  17   2       10.84       53.47     31.11 o 
   3  17   2       14.44       -9.06     31.67 o 
   4  17   2        2.34       15.62     30.30 o 
   5  17   2        3.24        9.99     17.12 o 
   6  17   2        8.75       30.88     18.76 o 
   7  17   2        8.74      -12.67     16.82 o 
   8  17   2        4.60       29.17     22.74 o 
   9  17   2       12.16       17.93     22.68 o 
   1  18   2        9.22       26.92     31.92 o 
   2  18   2       34.84       77.52     34.04 o 
   3  18   2        2.59        4.87     32.42 o 
   4  18   2        0.70       10.62     34.54 o 
   2   0   3      567.31      458.35     12.69 o 
   4   0   3     5527.64     6302.60    138.51 o 
   6   0   3     2189.68     1869.80     46.96 o 
   8   0   3     1997.03     1417.98     40.89 o 
  10   0   3      482.32      412.32     14.78 o 
  12   0   3      384.44      400.56     14.88 o 
  14   0   3      401.54      481.44     17.39 o 
  16   0   3      378.36      420.19     17.11 o 
  18   0   3      110.50      166.23     17.29 o 
  20   0   3       89.82       99.67     13.94 o 
  22   0   3       77.34       49.81     14.00 o 
  24   0   3       66.93       79.15     25.15 o 
   1   1   3     1503.58     2083.18     37.57 o 
   2   1   3     2705.92     3799.63     69.57 o 
   3   1   3     5272.88     5350.43     91.29 o 
   4   1   3       67.37      140.01      4.04 o 
   5   1   3     2988.82     2765.48     49.55 o 
   6   1   3      195.70      181.47      5.49 o 
   7   1   3      980.51      617.34     13.70 o 
   8   1   3       34.50       29.58      3.02 o 
   9   1   3      923.87      786.02     18.08 o 
  10   1   3       23.53       31.47      4.35 o 
  11   1   3      252.57      209.91      7.43 o 
  12   1   3       24.49       30.28      5.00 o 
  13   1   3      168.47      167.77      7.37 o 
  14   1   3       45.88       36.86      5.87 o 
  15   1   3      325.42      366.17     11.42 o 
  16   1   3       26.10       18.25      6.50 o 
  17   1   3      292.24      368.48     12.07 o 
  18   1   3        2.24       -8.87      8.87 o 
  19   1   3      235.28      219.35     12.20 o 
  20   1   3       10.40       -0.75     10.08 o 
  21   1   3       64.68       35.98      9.29 o 
  22   1   3       15.06       23.37      9.68 o 
  23   1   3       21.28       20.23     10.16 o 
  24   1   3        0.82        0.11     10.83 o 
  25   1   3       38.86       48.02     11.84 o 
   1   2   3      433.57      556.12     11.50 o 
   2   2   3     1361.17     1262.71     24.29 o 
   3   2   3      209.53      195.71      5.66 o 
   4   2   3     2581.38     2695.00     50.81 o 
   5   2   3      153.97      115.70      4.07 o 
   6   2   3     1833.72     1343.16     25.46 o 
   7   2   3      196.64      166.33      5.40 o 
   8   2   3      816.97      419.34     11.00 o 
   9   2   3      633.37      652.83     16.71 o 
  10   2   3     1316.96     1335.51     31.82 o 
  11   2   3      230.41      244.30      8.17 o 
  12   2   3        0.22        3.83      4.67 o 
  13   2   3      929.11     1029.85     23.77 o 
  14   2   3      442.56      478.36     13.73 o 
  15   2   3      244.17      240.96      9.72 o 
  16   2   3      426.93      474.62     13.82 o 
  17   2   3       95.45       63.41      7.34 o 
  18   2   3      353.93      407.30     23.67 o 
  19   2   3        1.98        7.68      9.03 o 
  20   2   3       97.03       90.13     10.82 o 
  21   2   3       12.80       -3.59      9.95 o 
  22   2   3       21.05       -5.44     10.21 o 
  23   2   3        2.62        8.56     10.99 o 
  24   2   3       20.26       19.84     10.65 o 
  25   2   3        2.30      -11.15     11.15 o 
   1   3   3      370.07      328.24      7.35 o 
   2   3   3      174.14      156.13      4.54 o 
   3   3   3     1123.49      790.60     16.37 o 
   4   3   3      338.96      263.96      6.61 o 
   5   3   3     3007.17     2575.16     50.96 o 
   6   3   3      658.06      575.62     12.65 o 
   7   3   3     1026.59      879.90     18.23 o 
   8   3   3      483.99      501.59     11.35 o 
   9   3   3     1073.56      996.46     20.96 o 
  10   3   3      432.66      547.40     13.56 o 
  11   3   3      622.56      524.71     13.42 o 
  12   3   3      168.29      229.13      8.34 o 
  13   3   3      852.49     1037.12     24.01 o 
  14   3   3     1024.97     1147.39     28.52 o 
  15   3   3      602.40      590.07     17.49 o 
  16   3   3       24.81       25.49      6.53 o 
  17   3   3      126.04      185.46      9.65 o 
  18   3   3       53.83       33.41      9.95 o 
  19   3   3       42.46       36.83      9.63 o 
  20   3   3       29.76       31.19      9.68 o 
  21   3   3       49.76       29.42     10.71 o 
  22   3   3        5.64       -4.46     10.39 o 
  23   3   3        5.81        3.66     11.43 o 
  24   3   3        4.25      -13.18     13.18 o 
  25   3   3        8.26       16.88     12.67 o 
   1   4   3      146.83      176.61      5.02 o 
   2   4   3      650.02      597.69     13.31 o 
   3   4   3      317.30      279.16      6.99 o 
   4   4   3     1649.45     1624.80     37.37 o 
   5   4   3      693.49      586.07     13.42 o 
   6   4   3     2763.65     2519.27     52.94 o 
   7   4   3      285.45      207.55      6.51 o 
   8   4   3      856.63      791.02     17.91 o 
   9   4   3      716.14      629.97     14.10 o 
  10   4   3       30.31       16.71      4.44 o 
  11   4   3      147.49      119.63      6.26 o 
  12   4   3      380.00      412.83     11.83 o 
  13   4   3      120.12      164.04      8.76 o 
  14   4   3      545.21      589.43     16.67 o 
  15   4   3      157.68      214.99      9.79 o 
  16   4   3       92.57      137.48      8.73 o 
  17   4   3       64.78       63.02      9.03 o 
  18   4   3       50.16       50.33     13.55 o 
  19   4   3       50.54       68.79     10.93 o 
  20   4   3       32.35       24.10      9.47 o 
  21   4   3       52.90       45.02     11.97 o 
  22   4   3        6.55        6.23     12.10 o 
  23   4   3       12.33      -12.88     12.88 o 
  24   4   3        7.11        7.76     13.36 o 
  25   4   3        6.67       25.70     15.01 o 
   1   5   3      537.19      660.27     15.95 o 
   2   5   3       28.78       21.47      3.47 o 
   3   5   3     1300.86     1409.03     27.51 o 
   4   5   3     1201.18     1074.38     25.45 o 
   5   5   3      477.26      313.07     10.09 o 
   6   5   3      696.76      528.13     12.64 o 
   7   5   3      801.15      743.42     17.55 o 
   8   5   3      329.95      302.36      9.00 o 
   9   5   3      546.67      609.57     14.77 o 
  10   5   3      379.77      389.31     13.00 o 
  11   5   3        2.50       -5.86      5.86 o 
  12   5   3       13.71        7.69      6.47 o 
  13   5   3      292.28      310.05     12.05 o 
  14   5   3      159.12      197.81     10.26 o 
  15   5   3      148.19      196.97     10.47 o 
  16   5   3       57.06       78.60      9.72 o 
  17   5   3       21.91       24.43     10.05 o 
  18   5   3       50.60       64.58     10.63 o 
  19   5   3       13.97       13.65     10.80 o 
  20   5   3      107.03       78.42     12.16 o 
  21   5   3       25.03        7.92     11.81 o 
  22   5   3       30.95        2.55     12.40 o 
  23   5   3       20.84       -6.07     14.43 o 
  24   5   3        4.05      -13.47     13.47 o 
   2   6   3      517.98      674.74     17.80 o 
   3   6   3      729.86      660.92     17.58 o 
   4   6   3      190.27      162.74      7.06 o 
   5   6   3     2168.72     2098.01     51.87 o 
   6   6   3      447.19      387.73     15.47 o 
   7   6   3      463.23      359.69     11.81 o 
   8   6   3      372.64      287.52      9.73 o 
   9   6   3      208.41      145.23      8.56 o 
  10   6   3       84.03       60.40      6.60 o 
  11   6   3      106.63      115.23      7.79 o 
  12   6   3        3.28        1.16      6.42 o 
  13   6   3      227.67      219.22     10.46 o 
  14   6   3       71.14       76.76      8.48 o 
  15   6   3      144.33      159.90      9.88 o 
  16   6   3       26.20       31.87     10.13 o 
  17   6   3       53.98       93.72     11.19 o 
  18   6   3       51.18       73.65     11.00 o 
  19   6   3      106.68      116.94     14.69 o 
  20   6   3       38.07       39.58     12.02 o 
  21   6   3       33.71       33.71     12.79 o 
  22   6   3        3.21      -12.56     12.86 o 
  23   6   3        9.93        2.93     14.34 o 
  24   6   3       16.25      -11.17     13.99 o 
   1   7   3      170.76      211.97      9.54 o 
   2   7   3     1117.49     1175.05     30.76 o 
   3   7   3       12.06        1.31      5.12 o 
   4   7   3     1275.57     1221.19     30.40 o 
   5   7   3      155.42      122.86      9.30 o 
   6   7   3     1228.72      983.77     30.95 o 
   7   7   3      487.57      510.12     15.25 o 
   8   7   3      665.44      588.20     18.06 o 
   9   7   3       95.99       88.68      6.90 o 
  10   7   3       77.54       71.26      6.54 o 
  11   7   3        0.69       -1.00      6.42 o 
  12   7   3       90.09       83.34      7.97 o 
  13   7   3       58.28       58.34      8.02 o 
  14   7   3      194.25      244.25     13.25 o 
  15   7   3       84.52       88.41     10.39 o 
  16   7   3      120.63      158.68     12.06 o 
  17   7   3       40.02       46.48     10.55 o 
  18   7   3       80.94      115.04     12.03 o 
  19   7   3        3.39       12.58     15.87 o 
  20   7   3        9.36       17.28     11.91 o 
  21   7   3       12.94       16.88     12.70 o 
  22   7   3       18.67        8.47     13.36 o 
  23   7   3        6.52       23.32     14.34 o 
   1   8   3       76.37       50.43      7.07 o 
   2   8   3       47.76       37.21      6.96 o 
   3   8   3      927.90      871.59     20.79 o 
   4   8   3      479.09      420.96     13.37 o 
   5   8   3     1904.66     1973.21     50.49 o 
   6   8   3      980.54     1060.01     28.78 o 
   7   8   3      653.32      613.03     22.66 o 
   8   8   3      195.40      204.69      9.45 o 
   9   8   3       47.26       21.24      7.66 o 
  10   8   3      102.92      107.50      7.99 o 
  11   8   3       37.61       34.10      8.35 o 
  12   8   3        0.14       -4.73      7.13 o 
  13   8   3       53.94       67.79      9.41 o 
  14   8   3        0.07        0.68      8.75 o 
  15   8   3       78.97      117.33     11.06 o 
  16   8   3       44.86       44.40     10.38 o 
  17   8   3      171.58      206.25     13.75 o 
  18   8   3       71.48      102.14     12.40 o 
  19   8   3      147.17      147.26     14.56 o 
  20   8   3       15.52        2.06     12.20 o 
  21   8   3       13.11        1.96     13.15 o 
  22   8   3       33.35        8.01     13.93 o 
  23   8   3       37.03       37.07     24.45 o 
   1   9   3        0.58       -3.78      6.64 o 
   2   9   3      195.39      182.91     10.30 o 
   3   9   3      249.47      254.11     10.36 o 
   4   9   3     1091.81      998.62     31.18 o 
   5   9   3      536.35      542.78     17.23 o 
   6   9   3      592.22      586.94     18.69 o 
   7   9   3      242.99      253.15     10.76 o 
   8   9   3       77.26       71.69      7.26 o 
   9   9   3      377.27      324.56     12.26 o 
  10   9   3       78.06       76.01      7.80 o 
  11   9   3      117.64      111.24     18.62 o 
  12   9   3       66.30       74.95     11.17 o 
  13   9   3       37.87       35.33     11.16 o 
  14   9   3       29.98       49.09     11.70 o 
  15   9   3        1.86        0.22     10.02 o 
  16   9   3       81.88      123.83     12.16 o 
  17   9   3        1.83       -1.80     10.64 o 
  18   9   3       77.88       77.74     12.58 o 
  19   9   3       27.46       20.55     11.66 o 
  20   9   3       46.91       32.28     13.08 o 
  21   9   3        5.66      -14.92     15.60 o 
  22   9   3        0.75       -1.15     16.48 o 
   1  10   3        0.93       -2.31      7.44 o 
   2  10   3        9.79       10.65      7.73 o 
   3  10   3      296.33      332.97     12.47 o 
   4  10   3       79.69       97.55      9.13 o 
   5  10   3      673.27      668.15     22.33 o 
   6  10   3       28.09       30.70      7.18 o 
   7  10   3      410.95      397.64     13.89 o 
   8  10   3       35.01       21.11      5.42 o 
   9  10   3      233.43      204.34     11.66 o 
  10  10   3       27.37        9.18      8.24 o 
  11  10   3      169.00      160.65     13.11 o 
  12  10   3       25.54        6.42     17.65 o 
  13  10   3       13.32       28.42     11.64 o 
  14  10   3       38.31       18.13     11.58 o 
  15  10   3       96.23      115.75     17.26 o 
  16  10   3        0.27        5.30     13.32 o 
  17  10   3      110.27      151.76     15.94 o 
  18  10   3       19.86        4.06     14.16 o 
  19  10   3        7.13        1.23     16.07 o 
  20  10   3       12.08       14.86     15.47 o 
  21  10   3       26.86       26.81     16.79 o 
   1  11   3       45.88       34.05      8.62 o 
   2  11   3       74.69      103.49     11.47 o 
   3  11   3      170.72      134.39     10.89 o 
   4  11   3      790.75      700.11     23.34 o 
   5  11   3      218.64      199.12     11.57 o 
   6  11   3      303.28      340.59     16.76 o 
   7  11   3        5.10        4.67      9.43 o 
   8  11   3      113.95      126.40     10.43 o 
   9  11   3       28.29       29.60      7.62 o 
  10  11   3       89.37       81.00     10.28 o 
  11  11   3       47.68       54.66     12.56 o 
  12  11   3       62.23       67.17     12.33 o 
  13  11   3        5.09        5.58     11.88 o 
  14  11   3       78.93       69.58     19.05 o 
  15  11   3        8.92      -11.82     14.46 o 
  16  11   3       70.65       80.53     14.80 o 
  17  11   3        1.27       -9.61     14.09 o 
  18  11   3       19.57       42.44     17.54 o 
  19  11   3       17.83       10.44     15.86 o 
  20  11   3       28.28       26.81     16.99 o 
   1  12   3        7.68       23.59     12.46 o 
   2  12   3        4.45        0.80      9.83 o 
   3  12   3      168.37      223.74     14.20 o 
   4  12   3      193.45      195.41     13.80 o 
   5  12   3      276.56      293.71     16.17 o 
   6  12   3      336.33      297.87     16.70 o 
   7  12   3      105.48      112.70     13.77 o 
   8  12   3       16.25        9.48     12.58 o 
   9  12   3       59.16       59.43     13.78 o 
  10  12   3        2.27      -10.57     10.57 o 
  11  12   3       14.18       19.04     11.81 o 
  12  12   3        3.25       16.94     12.25 o 
  13  12   3       14.18       13.34     12.98 o 
  14  12   3       37.00        6.89     13.47 o 
  15  12   3       32.37       44.16     14.15 o 
  16  12   3        2.91       -4.33     13.64 o 
  17  12   3       34.66       75.32     21.97 o 
  18  12   3        2.75        3.39     15.04 o 
   1  13   3       21.80       15.98     14.68 o 
   2  13   3      124.44      147.60     15.74 o 
   3  13   3       76.75       54.41     20.30 o 
   4  13   3        2.70        1.05     12.52 o 
   5  13   3      256.03      248.89     18.55 o 
   6  13   3      193.32      219.32     18.35 o 
   7  13   3      163.47      129.05     15.37 o 
   8  13   3      253.60      241.56     27.45 o 
   9  13   3        8.64       12.05     22.93 o 
  10  13   3       30.02       18.69     14.40 o 
  11  13   3       18.46       25.04     19.30 o 
  12  13   3       22.26       26.17     13.23 o 
  13  13   3        2.61        9.75     13.43 o 
  14  13   3       26.54       40.10     14.66 o 
  15  13   3        6.83      -13.86     14.02 o 
  16  13   3       21.28       23.44     16.77 o 
  17  13   3       21.89       27.16     16.46 o 
   5  14   3      130.23      141.74     22.30 o 
   6  14   3       44.41       41.18     14.51 o 
   7  14   3      213.98      191.62     18.57 o 
   8  14   3        1.34      -13.69     13.69 o 
   9  14   3       35.14       23.67     14.89 o 
  10  14   3       17.97       28.79     15.78 o 
  11  14   3       14.94        3.42     15.72 o 
  12  14   3       11.81        2.68     16.16 o 
  13  14   3       27.01       35.23     17.11 o 
  14  14   3       10.80        2.86     14.40 o 
  15  14   3        7.47       17.92     15.11 o 
   5  15   3       34.59       23.49     20.86 o 
   6  15   3      113.45       97.01     21.80 o 
   7  15   3       27.03       12.18     19.36 o 
   8  15   3        6.35       16.62     19.99 o 
   9  15   3       14.72       43.60     21.11 o 
  10  15   3       17.89       26.24     21.43 o 
  11  15   3        0.09      -21.49     21.49 o 
  12  15   3        8.56       10.18     23.11 o 
  13  15   3       11.75       17.99     21.61 o 
   6  16   3       19.78       22.24     22.80 o 
   7  16   3       46.07       34.04     21.43 o 
   8  16   3        6.50        9.06     21.11 o 
   9  16   3       11.22       35.98     22.36 o 
  10  16   3        8.01        4.44     22.24 o 
   0   0   4     8802.30     9901.39    400.41 o 
   2   0   4     1964.91     1882.59     51.27 o 
   4   0   4      557.99      868.43     25.82 o 
   6   0   4      653.18      801.55     21.40 o 
   8   0   4      637.76      588.11     18.88 o 
  10   0   4      716.04      673.60     22.13 o 
  12   0   4      516.35      503.59     18.24 o 
  14   0   4      156.28      153.35     10.57 o 
  16   0   4      149.73      138.02     12.42 o 
  18   0   4      101.58      134.78     13.79 o 
  20   0   4       64.48       79.43     14.36 o 
  22   0   4       67.82       72.71     15.88 o 
  24   0   4       65.85       73.34     17.27 o 
   0   1   4      160.14      301.48     11.95 o 
   1   1   4     1437.55     1301.62     27.37 o 
   2   1   4       58.94       82.71      4.27 o 
   3   1   4      751.61      659.30     14.29 o 
   4   1   4       83.55       84.47      4.51 o 
   5   1   4      283.09      221.11      6.06 o 
   6   1   4       59.24       55.51      3.09 o 
   7   1   4      226.34      275.62      7.75 o 
   8   1   4       18.37       23.20      4.09 o 
   9   1   4      464.19      540.66     13.06 o 
  10   1   4       34.15       39.98      4.84 o 
  11   1   4      615.09      624.73     14.84 o 
  12   1   4       16.54        6.26      5.08 o 
  13   1   4      273.15      268.79      9.00 o 
  14   1   4        5.16       -5.67      5.67 o 
  15   1   4      214.65      160.42      9.08 o 
  16   1   4        6.49       -2.82      7.28 o 
  17   1   4      111.73       87.91      8.67 o 
  18   1   4        7.11       -8.05      8.05 o 
  19   1   4      140.62      137.19     10.44 o 
  20   1   4        9.53        1.34      8.82 o 
  21   1   4       61.08       87.97     13.87 o 
  22   1   4        2.28       16.80     11.02 o 
  23   1   4       28.97       46.30     11.47 o 
  24   1   4        6.15       -4.30     11.39 o 
   0   2   4     1256.06     1065.87     31.77 o 
   1   2   4      278.41      257.57      8.06 o 
   2   2   4      639.04      488.83     13.36 o 
   3   2   4        7.78        5.44      3.57 o 
   4   2   4      325.14      239.48      7.15 o 
   5   2   4        2.79       -2.18      3.38 o 
   6   2   4      112.00      111.43      6.55 o 
   7   2   4       66.77       58.24      5.33 o 
   8   2   4      425.30      471.07     13.54 o 
   9   2   4      203.42      184.36      7.90 o 
  10   2   4      282.39      297.61     10.19 o 
  11   2   4       23.88       30.25      5.61 o 
  12   2   4      523.14      490.12     13.65 o 
  13   2   4       45.10       45.18      6.28 o 
  14   2   4      316.88      318.63     10.85 o 
  15   2   4       42.04       25.24      8.06 o 
  16   2   4       98.10       99.26      9.57 o 
  17   2   4        6.02        7.76      8.94 o 
  18   2   4       75.46       57.20      9.79 o 
  19   2   4        5.61        4.27      9.89 o 
  20   2   4       61.80       58.84      9.89 o 
  21   2   4        5.72        6.47      9.58 o 
  22   2   4       24.23       41.70     10.75 o 
  23   2   4        1.08      -10.18     10.63 o 
  24   2   4        4.51        4.41     11.47 o 
   0   3   4      487.92      408.33     15.82 o 
   1   3   4      878.94      752.93     15.79 o 
   2   3   4      214.42      139.28      5.36 o 
   3   3   4      715.23      557.76     13.04 o 
   4   3   4      133.66       96.96      6.36 o 
   5   3   4      293.24      292.26      8.98 o 
   6   3   4      211.49      218.19      7.18 o 
   7   3   4      450.58      570.98     14.27 o 
   8   3   4      922.69     1028.63     23.23 o 
   9   3   4      199.84      253.04      9.48 o 
  10   3   4      351.13      358.96     10.84 o 
  11   3   4      232.29      247.25     12.82 o 
  12   3   4      318.30      357.39     11.37 o 
  13   3   4      272.61      273.09     10.40 o 
  14   3   4      139.06      162.77      9.73 o 
  15   3   4      292.39      270.31     13.59 o 
  16   3   4      124.68       92.68     10.80 o 
  17   3   4       61.43       42.82     18.85 o 
  18   3   4       60.12       57.94     10.36 o 
  19   3   4       20.08       34.37     10.33 o 
  20   3   4       69.16       59.85     12.59 o 
  21   3   4       65.72       79.13     13.59 o 
  22   3   4        1.47      -12.84     12.84 o 
  23   3   4       14.05        8.15     12.02 o 
   0   4   4     1046.12     1013.72     30.06 o 
   1   4   4      248.57      187.11      7.13 o 
   2   4   4      639.17      539.81     13.43 o 
   3   4   4      276.65      256.66      8.84 o 
   4   4   4      207.26      164.31      7.44 o 
   5   4   4       74.89       50.28      7.39 o 
   6   4   4      168.55      207.07      6.57 o 
   7   4   4       75.82       93.14      6.96 o 
   8   4   4      830.82      876.13     20.21 o 
   9   4   4      752.53      892.98     20.55 o 
  10   4   4      239.56      232.20      8.82 o 
  11   4   4      122.12      129.75      7.26 o 
  12   4   4      130.92      111.43      7.92 o 
  13   4   4       92.24      114.64      8.02 o 
  14   4   4      219.14      235.45     12.75 o 
  15   4   4      244.10      207.52     12.47 o 
  16   4   4      150.46      119.17     11.68 o 
  17   4   4       46.80       29.15     10.74 o 
  18   4   4       26.08       10.84     16.29 o 
  19   4   4      147.52      129.15     13.32 o 
  20   4   4      151.11      162.61     14.45 o 
  21   4   4        2.63       -4.84     12.68 o 
  22   4   4       18.21       16.97     21.65 o 
  23   4   4       11.43        7.57     14.24 o 
   0   5   4      279.76      249.98     14.90 o 
   1   5   4      797.28      779.40     21.28 o 
   2   5   4      543.73      397.51     13.19 o 
   3   5   4      188.17      168.06      8.04 o 
   4   5   4      126.21      105.85      7.71 o 
   5   5   4       25.97       10.27      6.20 o 
   6   5   4       11.96       14.27      4.40 o 
   7   5   4       59.22       45.86      5.92 o 
   8   5   4      229.05      239.00      9.83 o 
   9   5   4      270.02      367.75     13.02 o 
  10   5   4      395.84      493.82     15.84 o 
  11   5   4      202.20      245.13     10.84 o 
  12   5   4       97.42      109.67      8.37 o 
  13   5   4       77.10       79.67      9.53 o 
  14   5   4      124.81      120.72     10.98 o 
  15   5   4       96.29       86.24     11.02 o 
  16   5   4      183.92      175.56     12.84 o 
  17   5   4       65.62       51.94     11.31 o 
  18   5   4       70.64       56.43     14.70 o 
  19   5   4       50.54       46.71     12.19 o 
  20   5   4        6.74       -2.11     12.37 o 
  21   5   4        9.84       17.40     13.21 o 
  22   5   4       12.40       10.39     13.79 o 
  23   5   4       11.78       35.59     15.42 o 
   0   6   4      304.53      323.01     20.01 o 
   1   6   4      683.75      549.72     19.11 o 
   2   6   4      505.37      549.52     18.60 o 
   3   6   4      195.97      154.48      8.20 o 
   4   6   4      100.98      131.61      8.36 o 
   5   6   4       57.13       58.26      5.54 o 
   6   6   4      244.13      281.77     10.42 o 
   7   6   4       64.46       68.77      6.94 o 
   8   6   4      284.67      275.88     11.84 o 
   9   6   4      217.54      230.96     10.83 o 
  10   6   4      141.32      148.45      9.08 o 
  11   6   4      304.74      306.34     12.58 o 
  12   6   4       87.19       89.72      9.58 o 
  13   6   4       75.93      105.83     11.93 o 
  14   6   4       73.71       74.78     10.33 o 
  15   6   4       90.98       83.04     10.54 o 
  16   6   4       44.61       25.38     10.66 o 
  17   6   4       13.61        2.76     10.92 o 
  18   6   4       15.92        6.34     11.40 o 
  19   6   4       36.21       36.81     12.47 o 
  20   6   4       37.65       41.29     13.96 o 
  21   6   4       21.43       23.50     13.40 o 
  22   6   4       36.09       34.39     14.32 o 
   0   7   4     3406.01     3263.63    129.93 o 
   1   7   4     1383.72     1391.43     40.63 o 
   2   7   4      243.55      219.25     11.92 o 
   3   7   4      139.21      169.71     10.57 o 
   4   7   4       82.65      128.39      8.99 o 
   5   7   4      470.86      486.89     15.35 o 
   6   7   4       77.04       65.54      6.29 o 
   7   7   4        5.76       10.38      5.79 o 
   8   7   4      132.94      171.98     10.25 o 
   9   7   4       12.00       19.59      7.34 o 
  10   7   4      395.83      460.94     17.75 o 
  11   7   4       75.52       63.88      9.24 o 
  12   7   4      153.59      205.24     12.11 o 
  13   7   4       31.21       43.79      9.74 o 
  14   7   4       48.74       58.29     10.06 o 
  15   7   4       19.01       13.29     10.33 o 
  16   7   4       35.99       32.76     10.87 o 
  17   7   4        5.16       -4.11     11.27 o 
  18   7   4       30.50       31.94     12.07 o 
  19   7   4        3.56       -2.35     12.15 o 
  20   7   4        1.62        0.97     17.44 o 
  21   7   4       16.89       27.04     13.83 o 
   0   8   4      831.78      853.22     39.22 o 
   1   8   4      903.24      902.90     30.61 o 
   2   8   4       53.29       84.33      8.91 o 
   3   8   4       97.75      143.95     10.16 o 
   4   8   4      147.51      165.65     11.65 o 
   5   8   4      187.45      145.89      8.92 o 
   6   8   4      101.59       90.05      8.33 o 
   7   8   4       43.28       66.43      8.08 o 
   8   8   4        5.99       -3.67      4.24 o 
   9   8   4      304.54      346.98     18.66 o 
  10   8   4       63.20       48.39     10.10 o 
  11   8   4      183.13      204.62     13.34 o 
  12   8   4       14.64       14.02     10.13 o 
  13   8   4       87.45       88.88     12.15 o 
  14   8   4       13.43       22.29     10.40 o 
  15   8   4       82.03       76.38     11.78 o 
  16   8   4        2.52       -8.75     10.72 o 
  17   8   4       27.67       34.39     12.06 o 
  18   8   4        3.14       13.54     12.33 o 
  19   8   4       32.27       30.53     12.96 o 
  20   8   4        0.31      -12.94     12.94 o 
  21   8   4        0.47      -13.57     13.57 o 
   0   9   4      464.09      430.37     36.92 o 
   1   9   4       64.44       63.71      9.09 o 
   2   9   4      151.93      159.09     10.73 o 
   3   9   4       41.39       43.78      9.01 o 
   4   9   4      122.24       98.96     11.43 o 
   5   9   4       53.46       62.09      7.81 o 
   6   9   4       39.02       34.30      7.73 o 
   7   9   4       16.96        8.74      9.53 o 
   8   9   4       98.95      126.49     11.25 o 
   9   9   4       17.05        9.79      6.31 o 
  10   9   4      142.90      161.66     12.54 o 
  11   9   4       31.31       31.75     10.77 o 
  12   9   4      171.59      214.41     14.75 o 
  13   9   4       29.23       17.79     11.54 o 
  14   9   4       84.18       87.55     12.58 o 
  15   9   4        5.06       -2.84     12.28 o 
  16   9   4       40.55       31.72     14.23 o 
  17   9   4        1.77      -12.62     15.22 o 
  18   9   4       20.06       22.70     12.85 o 
  19   9   4        0.09       -6.09     13.23 o 
  20   9   4        9.97       26.00     13.90 o 
   0  10   4       10.85        8.80     12.78 o 
   1  10   4      335.30      310.99     14.32 o 
   2  10   4       21.49       20.69      9.03 o 
   3  10   4      289.34      279.31     14.37 o 
   4  10   4       70.65      103.75     16.05 o 
   5  10   4       21.81       20.92     12.88 o 
   6  10   4        9.74        6.49      8.87 o 
   7  10   4       88.89      134.51     13.62 o 
   8  10   4       87.87      103.49     15.74 o 
   9  10   4      146.08      167.08     15.40 o 
  10  10   4       65.02       52.29     10.80 o 
  11  10   4      153.43      159.29     13.09 o 
  12  10   4        7.03       25.32     11.81 o 
  13  10   4       55.28       84.08     13.06 o 
  14  10   4       16.57       15.17     12.64 o 
  15  10   4       54.70       58.11     13.53 o 
  16  10   4        9.80        7.78     14.03 o 
  17  10   4       46.13       27.47     19.34 o 
  18  10   4       11.29       11.84     15.15 o 
  19  10   4       19.42       30.74     16.55 o 
   0  11   4      196.95      212.45     26.36 o 
   1  11   4       66.46       61.63     14.84 o 
   2  11   4      194.62      185.14     18.22 o 
   3  11   4        9.52        0.16     11.39 o 
   4  11   4      160.61      129.75     16.56 o 
   5  11   4       16.86        8.80     14.01 o 
   6  11   4       17.06       20.12      9.91 o 
   7  11   4       26.98       10.21     11.07 o 
   8  11   4      155.83      163.32     15.95 o 
   9  11   4       53.65       69.15     14.12 o 
  10  11   4      163.58      199.08     23.42 o 
  11  11   4       62.87       69.72     14.92 o 
  12  11   4       61.91       64.26     12.92 o 
  13  11   4       11.56        2.57     12.24 o 
  14  11   4       50.10       51.40     14.25 o 
  15  11   4        5.02        2.35     13.33 o 
  16  11   4       44.05       22.74     13.90 o 
  17  11   4       23.84       22.67     24.54 o 
  18  11   4       22.92       11.99     19.44 o 
   0  12   4        2.35       -0.87     21.18 o 
   1  12   4      159.05      189.31     24.17 o 
   2  12   4       59.09       73.16     16.24 o 
   3  12   4       64.59       90.64     22.80 o 
   4  12   4       24.24       79.02     22.99 o 
   5  12   4       54.31       46.72     22.86 o 
   6  12   4        2.68        4.39     13.71 o 
   7  12   4       51.57       55.28     13.37 o 
   8  12   4        4.89       -5.10     12.66 o 
   9  12   4       47.16       75.16     14.59 o 
  10  12   4       13.39       42.16     15.01 o 
  11  12   4      110.64      116.50     17.83 o 
  12  12   4       10.01      -11.18     14.79 o 
  13  12   4       56.76       54.89     24.89 o 
  14  12   4        6.33       -1.95     13.18 o 
  15  12   4       17.19       -5.62     18.43 o 
  16  12   4        2.60        4.05     15.07 o 
   0  13   4      114.33      171.60     27.61 o 
   1  13   4       81.82       75.94     20.55 o 
   2  13   4       40.57       41.23     17.14 o 
   3  13   4        3.54       -2.31     21.93 o 
   4  13   4        8.03      -13.43     23.80 o 
   5  13   4        3.12       16.80     23.36 o 
   6  13   4       14.57       29.30     24.49 o 
   7  13   4       15.45       29.00     21.99 o 
   8  13   4       27.64       10.99     14.20 o 
   9  13   4       30.20       13.39     14.50 o 
  10  13   4       10.37        6.69     14.85 o 
  11  13   4       39.01       29.84     16.40 o 
  12  13   4       32.17       46.00     22.61 o 
  13  13   4       11.27       10.18     15.98 o 
  14  13   4        9.43       -6.33     16.80 o 
   0  14   4      117.50       59.97     25.17 o 
   1  14   4       62.57       39.63     23.99 o 
   2  14   4       16.31        2.25     24.74 o 
   3  14   4       17.95       40.23     24.36 o 
   4  14   4       32.19       28.67     24.49 o 
   5  14   4        8.56        9.49     25.99 o 
   6  14   4       28.56      -17.24     24.99 o 
   7  14   4       33.28       29.00     15.32 o 
   8  14   4       30.43       39.39     15.75 o 
   9  14   4        2.12        8.20     15.24 o 
  10  14   4       93.63      105.65     17.87 o 
  11  14   4       35.56       66.41     17.31 o 
  12  14   4       65.72       74.03     18.62 o 
   7  15   4       11.38       16.30     26.74 o 
   8  15   4       10.69       -5.77     22.68 o 
   9  15   4       64.06       67.79     17.55 o 
   2   0   5       83.86       83.57     20.77 o 
   4   0   5       28.69       34.08      8.56 o 
   6   0   5      761.16      718.17     27.26 o 
   8   0   5      448.88      343.71     13.31 o 
  10   0   5       36.73       26.49      7.49 o 
  12   0   5       83.60       97.69     10.65 o 
  14   0   5      131.97      138.33     12.69 o 
  16   0   5      155.26      146.38     14.19 o 
  18   0   5      140.74      127.34     15.25 o 
  20   0   5        4.66       -4.36     13.83 o 
   1   1   5       55.79       68.67      6.30 o 
   2   1   5       37.76       27.75      6.58 o 
   3   1   5      125.09      119.12      7.97 o 
   4   1   5       96.17       72.80      6.72 o 
   5   1   5      674.52      680.53     18.37 o 
   6   1   5       79.61       89.39      7.43 o 
   7   1   5      603.37      642.50     17.98 o 
   8   1   5       40.70       32.91      6.65 o 
   9   1   5       14.16       19.06      4.68 o 
  10   1   5       24.91       14.70      5.47 o 
  11   1   5      114.43      113.96      7.42 o 
  12   1   5       26.88       22.31      6.65 o 
  13   1   5      140.19      145.50      8.74 o 
  14   1   5        6.98        4.74      7.80 o 
  15   1   5      116.34      141.32      9.44 o 
  16   1   5        4.43       -5.19      7.94 o 
  17   1   5       83.35      109.00      9.61 o 
  18   1   5        6.75       15.32      8.94 o 
  19   1   5       51.27       50.70     10.02 o 
  20   1   5       19.09       -9.95      9.95 o 
  21   1   5        7.99        4.83     10.34 o 
   1   2   5        1.31        0.22      4.55 o 
   2   2   5      148.01      151.24      8.05 o 
   3   2   5       28.19       31.50      5.58 o 
   4   2   5      446.24      529.92     18.88 o 
   5   2   5       20.11       12.57      4.70 o 
   6   2   5      441.83      417.84     14.91 o 
   7   2   5       27.68       10.41      4.23 o 
   8   2   5      131.12       91.62      6.94 o 
   9   2   5       11.81       -1.62      3.94 o 
  10   2   5      136.29      100.79      5.95 o 
  11   2   5        3.10        4.20      5.95 o 
  12   2   5       91.48      107.36      7.75 o 
  13   2   5       34.80       13.59      8.54 o 
  14   2   5      146.14      168.32      9.43 o 
  15   2   5       11.20       17.87      7.71 o 
  16   2   5       82.33      107.64      9.30 o 
  17   2   5       15.95       11.15      8.61 o 
  18   2   5       65.64       80.26     10.12 o 
  19   2   5       16.18        7.34     10.38 o 
  20   2   5       19.35       18.85     10.88 o 
  21   2   5        4.85       -3.89     11.56 o 
   1   3   5      102.85      116.40      6.46 o 
   2   3   5       22.31       34.44      5.53 o 
   3   3   5      120.80      150.32      8.54 o 
   4   3   5      333.07      363.81     14.91 o 
   5   3   5      152.69      147.25      9.12 o 
   6   3   5       61.71       48.56      5.45 o 
   7   3   5      301.43      355.43     10.88 o 
   8   3   5       77.02       96.14      6.69 o 
   9   3   5       66.93       73.97      5.27 o 
  10   3   5      148.53      120.89      8.34 o 
  11   3   5       26.73       27.67      7.20 o 
  12   3   5       46.20       46.89      8.96 o 
  13   3   5      170.66      170.24     11.66 o 
  14   3   5       55.69       49.80     10.28 o 
  15   3   5       78.07      102.68     10.03 o 
  16   3   5        6.29       -0.06      8.99 o 
  17   3   5       58.07       67.55     12.35 o 
  18   3   5       25.24       28.62     10.19 o 
  19   3   5       33.68       35.03     10.84 o 
  20   3   5       23.84       12.90     11.56 o 
  21   3   5       14.57        2.29     11.53 o 
   1   4   5      112.37      135.91      9.30 o 
   2   4   5      283.98      361.00     12.08 o 
   3   4   5      449.03      476.89     17.41 o 
   4   4   5      152.83      185.78     17.27 o 
   5   4   5      785.79      749.11     38.67 o 
   6   4   5       75.10      109.95      9.75 o 
   7   4   5       29.50       21.76      7.89 o 
   8   4   5      196.21      232.62     11.37 o 
   9   4   5       89.64       69.33      6.22 o 
  10   4   5      254.72      208.29     11.33 o 
  11   4   5      105.54       61.15      8.70 o 
  12   4   5       94.55      103.06      9.86 o 
  13   4   5      106.22      107.28     10.56 o 
  14   4   5      127.09      168.61     12.28 o 
  15   4   5       19.40       27.89     10.75 o 
  16   4   5       44.28       78.86     11.91 o 
  17   4   5        3.15       12.71     11.60 o 
  18   4   5        9.13       -1.44     11.99 o 
  19   4   5       44.22       43.96     15.44 o 
  20   4   5       65.09       98.51     14.68 o 
  21   4   5        9.26        7.36     12.18 o 
   1   5   5       31.17       50.09      8.37 o 
   2   5   5       63.36       52.48      8.05 o 
   3   5   5      314.65      327.01     16.57 o 
   4   5   5      568.45      601.50     27.43 o 
   5   5   5      210.81      222.90     13.83 o 
   6   5   5      378.63      345.66     22.30 o 
   7   5   5       24.54       28.36      9.81 o 
   8   5   5       74.46       63.53     12.56 o 
   9   5   5       30.61       25.20      6.43 o 
  10   5   5       36.74       28.57      7.72 o 
  11   5   5       59.02       40.52      8.56 o 
  12   5   5       65.02       80.56      9.49 o 
  13   5   5       32.46       27.67      9.84 o 
  14   5   5       49.33       45.25     10.49 o 
  15   5   5       34.02       33.56     10.57 o 
  16   5   5       56.24       54.86     11.43 o 
  17   5   5       28.34       70.31     12.42 o 
  18   5   5       52.45       54.88     12.70 o 
  19   5   5       50.48       51.58     13.63 o 
  20   5   5        4.08        1.62     12.92 o 
   1   6   5       94.10       94.25      9.88 o 
   2   6   5      456.56      497.91     19.29 o 
   3   6   5       68.55       85.49     12.01 o 
   4   6   5      585.92      612.43     31.84 o 
   5   6   5      439.27      409.84     24.46 o 
   6   6   5      124.46      124.72     12.43 o 
   7   6   5      156.52       67.00     52.97 o 
   8   6   5       30.74        6.36     13.56 o 
   9   6   5       16.85       15.45      7.19 o 
  10   6   5       73.92       56.17      9.32 o 
  11   6   5       63.74       35.43      8.69 o 
  12   6   5       23.56       25.48      9.22 o 
  13   6   5       51.77       63.89      9.95 o 
  14   6   5       14.29       25.27     10.55 o 
  15   6   5       61.97       87.78     11.48 o 
  16   6   5       52.94       60.05     11.95 o 
  17   6   5       20.00       26.54     12.12 o 
  18   6   5       16.99        7.74     14.58 o 
  19   6   5       19.69       32.35     13.45 o 
  20   6   5        0.27       -3.70     13.61 o 
   1   7   5      178.70      162.85     11.32 o 
   2   7   5      229.46      201.83     12.26 o 
   3   7   5       49.13       46.39     11.79 o 
   4   7   5      156.42      181.58     26.05 o 
   5   7   5      236.77      327.13     22.36 o 
   6   7   5      298.16      313.71     31.36 o 
   7   7   5       88.45       71.65     22.61 o 
   8   7   5       24.36        8.68     19.83 o 
   9   7   5       27.74       20.93      7.93 o 
  10   7   5       86.34       57.55     11.80 o 
  11   7   5       29.69       35.26      9.87 o 
  12   7   5       18.65       22.86     10.58 o 
  13   7   5       23.55       18.05     11.22 o 
  14   7   5       19.74       28.19     10.61 o 
  15   7   5       22.89       37.84     12.44 o 
  16   7   5       15.86       35.21     12.04 o 
  17   7   5       32.13        7.36     12.27 o 
  18   7   5       45.83       46.14     13.48 o 
  19   7   5       12.93        3.01     15.65 o 
   1   8   5       41.37       46.55      9.38 o 
   2   8   5        5.10        2.06     10.05 o 
   3   8   5       76.13       96.89     13.04 o 
   4   8   5       13.57       24.49     21.68 o 
   5   8   5      134.98      155.29     25.42 o 
   6   8   5       46.21       48.91     22.30 o 
   7   8   5       78.57      105.13     24.36 o 
   8   8   5       49.94       42.85     22.99 o 
   9   8   5      137.01      107.42     25.27 o 
  10   8   5       29.88       20.86      9.42 o 
  11   8   5       41.51       22.74     10.17 o 
  12   8   5       14.82       16.81     12.42 o 
  13   8   5       30.00       68.19     14.29 o 
  14   8   5        6.01       -0.73     15.35 o 
  15   8   5       36.05       30.51     13.29 o 
  16   8   5       11.87        1.91     13.85 o 
  17   8   5       18.15       10.56     12.85 o 
  18   8   5       13.53        7.53     13.45 o 
   1   9   5       15.65        7.58     12.61 o 
   2   9   5       48.03       79.26     12.56 o 
   3   9   5       18.16       18.43     19.80 o 
   4   9   5       94.37      107.63     24.55 o 
   5   9   5       34.77       21.11     22.99 o 
   6   9   5      185.27      161.60     25.11 o 
   7   9   5       31.32       -7.81     22.55 o 
   8   9   5       99.17       93.26     25.67 o 
   9   9   5        6.65        1.24     10.07 o 
  10   9   5       39.37       15.22     11.43 o 
  11   9   5       14.91       14.68     12.83 o 
  12   9   5       42.87       33.40     13.97 o 
  13   9   5       18.97        7.60     23.39 o 
  14   9   5      127.88      158.74     15.21 o 
  15   9   5        5.04       -6.50     14.07 o 
  16   9   5       13.26       23.21     14.03 o 
  17   9   5        2.07       -7.07     15.49 o 
   1  10   5       16.84       34.51     16.15 o 
   2  10   5        3.67       24.26     20.33 o 
   3  10   5       42.73       58.72     23.99 o 
   4  10   5       31.63       10.31     22.80 o 
   5  10   5       99.02       87.14     25.86 o 
   6  10   5       40.97        4.25     23.36 o 
   7  10   5       79.94       89.08     24.17 o 
   8  10   5        8.48       23.24     24.36 o 
   9  10   5       56.93       34.94     12.13 o 
  10  10   5       40.21       18.97     11.95 o 
  11  10   5       68.55       49.89     13.81 o 
  12  10   5        6.98       12.49     17.93 o 
  13  10   5       76.10      102.93     34.76 o 
  14  10   5       48.36       54.64     18.63 o 
  15  10   5       52.44       61.96     14.24 o 
  16  10   5        1.72       -3.99     13.92 o 
   1  11   5       35.18       42.31     16.09 o 
   2  11   5       73.58       92.92     18.77 o 
   3  11   5       33.90       25.74     21.99 o 
   4  11   5       50.33       49.16     25.92 o 
   5  11   5       45.95       -9.56     23.61 o 
   6  11   5       51.71       37.04     26.24 o 
   7  11   5       14.43       29.30     26.05 o 
   8  11   5       27.96       69.21     27.17 o 
   9  11   5        5.30       -5.93     12.08 o 
  10  11   5       64.35       33.80     13.81 o 
  11  11   5       11.05      -12.49     24.71 o 
  12  11   5        3.74       -4.11     14.21 o 
  13  11   5        7.31       33.38     15.76 o 
  14  11   5       19.01        7.33     16.36 o 
   1  12   5       16.12        4.43     17.00 o 
   2  12   5       57.89       67.86     18.63 o 
   3  12   5       65.92       75.52     27.36 o 
   4  12   5       20.99       -5.62     24.80 o 
   5  12   5       48.75       47.41     26.74 o 
   6  12   5       35.12       55.72     27.42 o 
   7  12   5       24.17        9.25     26.86 o 
   8  12   5        5.88        6.93     27.05 o 
   9  12   5       20.78       45.60     27.36 o 
  10  12   5        3.96      -10.41     13.76 o 
  11  12   5        2.48      -14.24     14.24 o 
  12  12   5        1.33       12.86     15.47 o 
   1  13   5       13.64       16.93     19.38 o 
   2  13   5       25.66       56.28     27.42 o 
   3  13   5       19.86       43.91     27.11 o 
   4  13   5       41.11       33.73     27.24 o 
   5  13   5        7.99       15.30     27.67 o 
   6  13   5       36.62       92.45     28.92 o 
   7  13   5        0.67       16.05     28.48 o 
   8  13   5       20.39       33.54     28.61 o 
   9  13   5       18.61       20.99     28.98 o 
  10  13   5        6.53       16.37     29.30 o 
   1  14   5       12.03        2.46     20.34 o 
   2  14   5       21.60       44.29     28.17 o 
   3  14   5        3.15       29.55     27.61 o 
   4  14   5       17.87        9.87     27.61 o 
   5  14   5       23.74       48.16     29.61 o 
   6  14   5       35.10       18.24     29.55 o 
   7  14   5       31.02       22.18     29.17 o 
   0   0   6       91.64      105.69     22.11 o 
   2   0   6       99.71      124.62     21.30 o 
   4   0   6       16.59       20.86     28.86 o 
   6   0   6       37.91       77.97     16.36 o 
   8   0   6       43.66       64.65     14.77 o 
  10   0   6       77.15       96.50     16.52 o 
  12   0   6       85.87       92.96      9.91 o 
  14   0   6       15.15       25.21     21.47 o 
  16   0   6        6.74        8.57     12.49 o 
  18   0   6       16.31      -14.24     14.24 o 
   0   1   6       20.22       26.11     19.61 o 
   1   1   6      156.23      202.27     17.68 o 
   2   1   6        5.87       12.89     13.43 o 
   3   1   6       45.99       60.53      9.54 o 
   4   1   6        2.24       -6.71      7.84 o 
   5   1   6       25.42       15.55     13.54 o 
   6   1   6        6.41       12.53     10.87 o 
   7   1   6       44.87       49.37     10.23 o 
   8   1   6       10.19        4.38      9.87 o 
   9   1   6       19.34       41.57     10.51 o 
  10   1   6       30.55       40.48     10.81 o 
  11   1   6      138.87      149.08     13.07 o 
  12   1   6       27.79       16.58      7.79 o 
  13   1   6       78.74       72.29      8.69 o 
  14   1   6        2.76        2.39      7.37 o 
  15   1   6       21.74       23.65      9.53 o 
  16   1   6       33.19       26.38      9.03 o 
  17   1   6        3.97        5.17      9.96 o 
  18   1   6        3.24       -1.33     10.25 o 
   0   2   6      236.66      263.73     29.11 o 
   1   2   6       18.42       13.82     13.88 o 
   2   2   6       74.36       92.82     14.67 o 
   3   2   6       17.10        7.11      8.47 o 
   4   2   6        1.19       21.55      7.88 o 
   5   2   6       19.24       10.75      8.22 o 
   6   2   6       24.70        7.65      9.10 o 
   7   2   6       12.28        5.39      9.17 o 
   8   2   6       18.67       41.92      9.83 o 
   9   2   6       81.49       81.37     16.11 o 
  10   2   6      186.04      160.59     12.98 o 
  11   2   6       11.65       -8.14      8.14 o 
  12   2   6      112.79      127.82     13.85 o 
  13   2   6        0.37       -6.99      6.99 o 
  14   2   6       25.46       28.62     12.22 o 
  15   2   6       37.32       13.63      8.81 o 
  16   2   6       35.11       23.80      9.69 o 
  17   2   6       16.94       13.07     10.22 o 
  18   2   6        8.70      -10.54     10.54 o 
   0   3   6       45.12       30.67     21.18 o 
   1   3   6       91.78      122.80     27.27 o 
   2   3   6       14.07       11.49     10.20 o 
   3   3   6       21.65       31.80     12.15 o 
   4   3   6        7.37       -5.20      6.70 o 
   5   3   6       28.44       30.49      9.44 o 
   6   3   6       52.87       40.96     13.18 o 
   7   3   6       52.42       28.36     14.22 o 
   8   3   6        9.93       25.95     12.27 o 
   9   3   6      218.05      261.40     17.23 o 
  10   3   6       18.01       23.08      8.05 o 
  11   3   6       74.56       89.78     10.26 o 
  12   3   6       14.36       -1.80      9.59 o 
  13   3   6       30.57       11.78     10.00 o 
  14   3   6        6.80       11.75      8.12 o 
  15   3   6       39.54       27.09      9.11 o 
  16   3   6        7.78        4.78      9.41 o 
  17   3   6       24.31       19.69     10.10 o 
  18   3   6        8.47       10.86     10.68 o 
   0   4   6       41.55       30.23     21.86 o 
   1   4   6      125.95      119.11     16.80 o 
   2   4   6       99.74      123.94     31.61 o 
   3   4   6       34.54       43.51     13.89 o 
   4   4   6       86.21       51.11     14.88 o 
   5   4   6       26.15       23.11     22.05 o 
   6   4   6       60.24       61.72     11.97 o 
   7   4   6       21.16       31.99     14.61 o 
   8   4   6       46.82       67.76     16.65 o 
   9   4   6       16.86       32.58      9.09 o 
  10   4   6       56.86       68.13      9.75 o 
  11   4   6       33.11       26.25      9.46 o 
  12   4   6       59.57       70.07     10.87 o 
  13   4   6       35.05       25.47     10.77 o 
  14   4   6       20.14       31.71      8.23 o 
  15   4   6        1.71        8.67      9.05 o 
  16   4   6       22.50       27.35      9.89 o 
  17   4   6        2.58       -5.63      9.86 o 
   0   5   6      645.06      698.56     51.91 o 
   1   5   6       65.44       29.01     21.52 o 
   2   5   6       14.40       20.10     11.73 o 
   3   5   6      261.06      262.95     21.57 o 
   4   5   6       21.81       -1.12     19.80 o 
   5   5   6      127.35      107.38     25.61 o 
   6   5   6       34.66       24.49     20.68 o 
   7   5   6       83.91       86.78      9.48 o 
   8   5   6       23.93       35.89      9.21 o 
   9   5   6       88.59      104.42     11.37 o 
  10   5   6      107.59      102.12     12.16 o 
  11   5   6       36.42       46.48     11.71 o 
  12   5   6       22.38       20.21     10.69 o 
  13   5   6       13.63      -10.63     17.89 o 
  14   5   6        2.86       -3.32     10.25 o 
  15   5   6       14.66       11.15      9.27 o 
  16   5   6        2.00       18.14     10.50 o 
  17   5   6       10.72       29.89     13.10 o 
   0   6   6       84.58       73.02     24.61 o 
   1   6   6      289.25      314.18     22.92 o 
   2   6   6        1.20        0.45     16.11 o 
   3   6   6       36.70       -4.56     22.61 o 
   4   6   6       29.81        0.75     20.36 o 
   5   6   6      133.64      127.12     26.42 o 
   6   6   6       50.12       13.18     23.74 o 
   7   6   6       50.02       21.80     24.67 o 
   8   6   6       66.54       40.98     25.61 o 
   9   6   6       42.49       79.89     24.30 o 
  10   6   6       68.39       80.01     17.75 o 
  11   6   6       69.45       75.69     28.08 o 
  12   6   6       14.18       55.33     23.89 o 
  13   6   6       16.67       17.10     18.32 o 
  14   6   6        1.87       -1.37     11.16 o 
  15   6   6       21.02       35.24     11.01 o 
  16   6   6       15.75       31.64     15.18 o 
   0   7   6       39.48       94.45     25.61 o 
   1   7   6       22.40       38.15     17.31 o 
   2   7   6       60.45       63.14     17.78 o 
   3   7   6        6.07      -19.05     20.61 o 
   4   7   6        2.73       46.79     25.17 o 
   5   7   6       66.54       35.54     25.36 o 
   6   7   6       71.95       60.59     25.24 o 
   7   7   6        0.18      -15.93     24.30 o 
   8   7   6       22.36       67.78     27.36 o 
   9   7   6       12.62       39.48     23.61 o 
  10   7   6       31.35       67.09     27.86 o 
  11   7   6       12.86       -9.81     26.55 o 
  12   7   6       29.50       44.80     18.67 o 
  13   7   6        5.01        2.27     18.59 o 
  14   7   6       35.19       38.01     21.63 o 
  15   7   6        2.33        9.97     11.63 o 
   0   8   6       23.48      -10.18     23.67 o 
   1   8   6       63.18       63.07     17.69 o 
   2   8   6       24.34      -15.61     17.46 o 
   3   8   6       17.07      -23.67     23.67 o 
   4   8   6       15.44      -14.55     24.80 o 
   5   8   6        9.83       -5.81     24.92 o 
   6   8   6        4.63      -17.80     24.99 o 
   7   8   6       19.07       46.04     27.55 o 
   8   8   6       15.33        2.00     26.55 o 
   9   8   6       73.45       92.01     29.42 o 
  10   8   6       40.63        8.00     24.30 o 
  11   8   6       16.67        9.49     27.24 o 
  12   8   6       37.54       17.62     25.36 o 
  13   8   6       13.27       65.78     30.11 o 
  14   8   6        2.38       13.28     10.20 o 
   0   9   6       76.41       77.90     27.80 o 
   1   9   6       18.55       26.30     18.51 o 
   2   9   6       32.79       35.88     21.58 o 
   3   9   6        4.37      -20.36     22.30 o 
   4   9   6       10.34       22.18     26.74 o 
   5   9   6        9.14       14.93     26.92 o 
   6   9   6       21.26       27.30     27.17 o 
   7   9   6       10.52      -18.68     23.05 o 
   8   9   6       79.62       86.58     30.05 o 
   9   9   6       28.98       50.66     25.86 o 
  10   9   6       40.12       67.71     30.30 o 
  11   9   6       14.74       12.62     29.55 o 
  12   9   6        9.73      -23.80     28.98 o 
  13   9   6        1.23       24.67     29.86 o 
   0  10   6       13.58       21.11     27.11 o 
   1  10   6       33.21       63.16     19.95 o 
   2  10   6        8.55       48.72     27.55 o 
   3  10   6       25.64       53.10     27.61 o 
   4  10   6        9.98        7.06     27.42 o 
   5  10   6        7.49       -1.12     27.74 o 
   6  10   6        8.94       40.04     29.05 o 
   7  10   6       26.43      -27.49     27.49 o 
   8  10   6       25.35       32.17     29.42 o 
   9  10   6       20.84      -17.55     28.36 o 
  10  10   6        0.69       39.29     30.30 o 
  11  10   6        1.18       53.28     31.42 o 
   0  11   6       17.40       52.78     28.55 o 
   1  11   6       12.30       46.94     20.82 o 
   2  11   6       16.09       39.23     28.67 o 
   3  11   6        2.26        8.62     27.11 o 
   4  11   6       15.86      -15.49     24.74 o 
   5  11   6        2.96      -18.12     28.05 o 
   6  11   6        1.16       36.61     29.80 o 
   7  11   6        1.00       13.81     29.36 o 
   8  11   6        5.87       33.29     30.61 o 
   9  11   6        1.17        1.31     26.99 o 
   0  12   6       28.87       21.61     29.55 o 
   1  12   6        0.79       -1.27     21.17 o 
   2  12   6       10.78       -7.43     28.86 o 
   3  12   6       29.19       40.42     29.55 o 
   4  12   6        1.04      -26.92     28.48 o 
   5  12   6       11.90       32.67     31.17 o 
   6  12   6        6.19      -30.36     30.36 o 
   2   0   7       20.12        6.56     23.05 o 
   4   0   7       38.33       27.05     23.11 o 
   6   0   7       31.12       31.17     23.92 o 
   8   0   7       14.16       37.53     17.90 o 
  10   0   7        7.42        7.73     17.86 o 
  12   0   7        4.12       23.58     20.58 o 
  14   0   7       15.72        1.17     19.85 o 
   1   1   7       10.00        6.12     23.11 o 
   2   1   7       13.07      -12.85     15.39 o 
   3   1   7        0.50       -4.96     16.45 o 
   4   1   7        0.72       -1.42     32.86 o 
   5   1   7       44.12       63.78     19.99 o 
   6   1   7        8.89        9.77     13.31 o 
   7   1   7       26.88       65.83     15.24 o 
   8   1   7        2.13        3.43     13.57 o 
   9   1   7       12.06       12.82     12.37 o 
  10   1   7        5.32       10.94     14.51 o 
  11   1   7        1.96      -11.79     15.21 o 
  12   1   7        1.08      -14.74     15.34 o 
  13   1   7        9.08       10.86     16.30 o 
  14   1   7        0.93       37.42     29.36 o 
   1   2   7       13.41       20.36     24.42 o 
   2   2   7       23.88       37.04     23.67 o 
   3   2   7       14.22       43.23     25.05 o 
   4   2   7       46.84       33.98     24.17 o 
   5   2   7        4.95       29.36     23.74 o 
   6   2   7       61.47       45.75     17.69 o 
   7   2   7        0.60       15.39     16.70 o 
   8   2   7       12.97       -0.01     17.75 o 
   9   2   7       21.03       19.42     17.80 o 
  10   2   7       30.15       39.56     15.62 o 
  11   2   7       14.13        9.21     15.38 o 
  12   2   7        2.75        2.29     16.10 o 
  13   2   7       18.94       22.96     17.39 o 
   1   3   7       10.59        7.31     22.05 o 
   2   3   7        3.23       -4.81     24.42 o 
   3   3   7       30.74       70.65     25.67 o 
   4   3   7        7.07        6.87     24.30 o 
   5   3   7       39.00       23.99     25.61 o 
   6   3   7       29.98       -7.62     25.30 o 
   7   3   7       19.45       24.99     26.49 o 
   8   3   7        2.60       33.27     17.40 o 
   9   3   7       33.37       17.70     33.23 o 
  10   3   7        2.15      -20.93     29.58 o 
  11   3   7       39.23       14.27     22.18 o 
  12   3   7       13.33       29.20     16.58 o 
  13   3   7        2.92      -10.66     16.14 o 
   1   4   7        3.06       15.43     25.24 o 
   2   4   7        5.51       26.30     25.86 o 
   3   4   7        0.71      -23.80     24.30 o 
   4   4   7       26.57        5.87     24.92 o 
   5   4   7        5.29       14.74     25.30 o 
   6   4   7       40.44       10.49     25.67 o 
   7   4   7        5.69      -13.81     25.30 o 
   8   4   7       34.88       48.22     27.86 o 
   9   4   7       12.22      -19.68     23.11 o 
  10   4   7        3.50       -8.55     19.26 o 
  11   4   7       17.83       18.05     19.59 o 
  12   4   7       16.90       38.09     21.53 o 
   1   5   7       47.37       28.55     23.80 o 
   2   5   7       32.78       98.88     28.48 o 
   3   5   7       47.74       38.23     27.11 o 
   4   5   7       17.06      -25.61     25.61 o 
   5   5   7       24.50       29.05     27.36 o 
   6   5   7       34.96       23.11     27.98 o 
   7   5   7       19.19        3.69     27.24 o 
   8   5   7        5.41       51.60     29.05 o 
   9   5   7       56.03       55.35     26.67 o 
  10   5   7       43.04       47.85     30.42 o 
  11   5   7       34.75       20.99     30.05 o 
   1   6   7       23.46        1.12     26.92 o 
   2   6   7       70.67       45.41     28.61 o 
   3   6   7       15.51       39.67     27.80 o 
   4   6   7       18.22       -0.62     26.74 o 
   5   6   7       78.02       91.20     29.98 o 
   6   6   7        6.94        5.62     28.23 o 
   7   6   7       51.11       14.68     25.61 o 
   8   6   7        5.16       -5.50     28.86 o 
   9   6   7        4.76      -23.36     28.67 o 
  10   6   7       12.05        2.44     29.86 o 
   1   7   7        6.55        1.75     27.74 o 
   2   7   7       15.77       -4.50     28.30 o 
   3   7   7        7.04      -27.61     27.61 o 
   4   7   7       87.61       44.79     29.61 o 
   5   7   7        0.14       12.43     28.61 o 
   6   7   7       18.79      -17.12     24.99 o 
   7   7   7       14.38       34.36     30.80 o 
   8   7   7        4.01       17.55     29.86 o 
   9   7   7        3.76       14.37     27.17 o 
   1   8   7        5.90      -24.42     24.42 o 
   2   8   7        8.08      -11.24     25.49 o 
   3   8   7       49.64       33.98     26.42 o 
   4   8   7       21.72       24.86     28.92 o 
   5   8   7       22.16       62.59     30.98 o 
   6   8   7       17.04      -21.61     28.73 o 
   7   8   7        0.47      -25.55     30.48 o 
   1   9   7       13.68       43.60     31.36 o 
   2   9   7       14.04       40.04     31.11 o 
   3   9   7       17.61        9.25     30.23 o 
   4   9   7       18.02      -20.55     25.86 o 
   4   0   8       18.00        6.93     29.86 o 
   3   1   8        1.24      -13.99     27.98 o 
   4   1   8        6.65      -16.12     28.05 o 
   3   2   8        4.58        7.62     29.11 o 
                                                 
